# Supplementary material for: Modification of the Spectral Absorbance Difference Method for Determining the Dissociation Constants of Polyprotic Acids with Delocalized π‑Systems
Source: ACS Omega. 2025 Oct 1;10(40):47210–5. doi: 10.1021/acsomega.5c06049 (PMC12529155; doi:10.1021/acsomega.5c06049)
Supplement: Supplementary file 2 [file ao5c06049_si_002.xlsx]

## Sheet: 0.1mM
nm	pH 0.5	pH 1.5	pH 2	pH 2.5	pH 3.62	nm	pH 3.62-0.5	pH 2.5-0.5	pH 2-0.5	pH 1.5-0.5
270	0.0684	0.0677	0.0698	0.0713	0.067	270	-0.0014	0.0029	0.0014	-0.0007
271	0.0708	0.0702	0.0717	0.0728	0.0687	271	-0.0021	0.002	0.0009	-0.0006
272	0.0735	0.0726	0.0739	0.0747	0.0709	272	-0.0026	0.0012	0.0004	-0.0009
273	0.0772	0.0755	0.0767	0.0774	0.0732	273	-0.004	0.0002	-0.0005	-0.0017
274	0.0811	0.079	0.0799	0.0803	0.0759	274	-0.0052	-0.0008	-0.0012	-0.0021
275	0.085	0.0827	0.0833	0.0836	0.0787	275	-0.0063	-0.0014	-0.0017	-0.0023
276	0.0903	0.0873	0.0876	0.0877	0.0828	276	-0.0075	-0.0026	-0.0027	-0.003
277	0.0954	0.0922	0.0923	0.0912	0.0871	277	-0.0083	-0.0042	-0.0031	-0.0032
278	0.102	0.0974	0.0979	0.0965	0.092	278	-0.01	-0.0055	-0.0041	-0.0046
279	0.1078	0.103	0.1031	0.1016	0.0968	279	-0.011	-0.0062	-0.0047	-0.0048
280	0.1152	0.1097	0.1089	0.1066	0.1023	280	-0.0129	-0.0086	-0.0063	-0.0055
281	0.123	0.1169	0.1163	0.114	0.1086	281	-0.0144	-0.009	-0.0067	-0.0061
282	0.1307	0.1244	0.1233	0.1204	0.1157	282	-0.015	-0.0103	-0.0074	-0.0063
283	0.1403	0.1334	0.1318	0.1288	0.1232	283	-0.0171	-0.0115	-0.0085	-0.0069
284	0.15	0.1425	0.1404	0.137	0.1314	284	-0.0186	-0.013	-0.0096	-0.0075
285	0.1597	0.1513	0.1494	0.1452	0.1395	285	-0.0202	-0.0145	-0.0103	-0.0084
286	0.1715	0.1622	0.1605	0.1557	0.1495	286	-0.022	-0.0158	-0.011	-0.0093
287	0.183	0.1737	0.1708	0.1656	0.1589	287	-0.0241	-0.0174	-0.0122	-0.0093
288	0.196	0.1859	0.1833	0.1776	0.1701	288	-0.0259	-0.0184	-0.0127	-0.0101
289	0.2091	0.1988	0.1958	0.1887	0.1807	289	-0.0284	-0.0204	-0.0133	-0.0103
290	0.223	0.2119	0.208	0.2011	0.1921	290	-0.0309	-0.0219	-0.015	-0.0111
291	0.2388	0.2265	0.2223	0.2147	0.2048	291	-0.034	-0.0241	-0.0165	-0.0123
292	0.2542	0.2409	0.2371	0.2279	0.2173	292	-0.0369	-0.0263	-0.0171	-0.0133
293	0.272	0.2578	0.2534	0.2433	0.2313	293	-0.0407	-0.0287	-0.0186	-0.0142
294	0.2879	0.2727	0.2684	0.257	0.2445	294	-0.0434	-0.0309	-0.0195	-0.0152
295	0.3073	0.2905	0.2856	0.2735	0.2595	295	-0.0478	-0.0338	-0.0217	-0.0168
296	0.3254	0.3072	0.3016	0.289	0.2732	296	-0.0522	-0.0364	-0.0238	-0.0182
297	0.3426	0.3239	0.3176	0.3044	0.2863	297	-0.0563	-0.0382	-0.025	-0.0187
298	0.3632	0.3426	0.3362	0.3212	0.3021	298	-0.0611	-0.042	-0.027	-0.0206
299	0.3821	0.3603	0.353	0.3372	0.3163	299	-0.0658	-0.0449	-0.0291	-0.0218
300	0.4027	0.3785	0.3712	0.3543	0.3318	300	-0.0709	-0.0484	-0.0315	-0.0242
301	0.4214	0.3961	0.3888	0.3706	0.3454	301	-0.076	-0.0508	-0.0326	-0.0253
302	0.4398	0.4132	0.4051	0.3868	0.3598	302	-0.08	-0.053	-0.0347	-0.0266
303	0.4599	0.4313	0.4227	0.4034	0.3741	303	-0.0858	-0.0565	-0.0372	-0.0286
304	0.477	0.4476	0.4385	0.4179	0.3872	304	-0.0898	-0.0591	-0.0385	-0.0294
305	0.4955	0.465	0.4558	0.4346	0.4009	305	-0.0946	-0.0609	-0.0397	-0.0305
306	0.5109	0.4784	0.4696	0.4477	0.4125	306	-0.0984	-0.0632	-0.0413	-0.0325
307	0.5259	0.4933	0.4839	0.4615	0.4247	307	-0.1012	-0.0644	-0.042	-0.0326
308	0.5385	0.5051	0.4958	0.4735	0.4345	308	-0.104	-0.065	-0.0427	-0.0334
309	0.548	0.5156	0.5057	0.4836	0.4431	309	-0.1049	-0.0644	-0.0423	-0.0324
310	0.5571	0.524	0.5162	0.4934	0.4518	310	-0.1053	-0.0637	-0.0409	-0.0331
311	0.5641	0.5309	0.5232	0.5012	0.4587	311	-0.1054	-0.0629	-0.0409	-0.0332
312	0.5676	0.5354	0.5291	0.5083	0.4646	312	-0.103	-0.0593	-0.0385	-0.0322
313	0.5688	0.5383	0.533	0.5138	0.4686	313	-0.1002	-0.055	-0.0358	-0.0305
314	0.5696	0.5391	0.5361	0.5174	0.4722	314	-0.0974	-0.0522	-0.0335	-0.0305
315	0.5668	0.5383	0.5364	0.5201	0.4748	315	-0.092	-0.0467	-0.0304	-0.0285
316	0.5617	0.5353	0.5355	0.5204	0.4748	316	-0.0869	-0.0413	-0.0262	-0.0264
317	0.5531	0.5287	0.5313	0.5187	0.4741	317	-0.079	-0.0344	-0.0218	-0.0244
318	0.5425	0.5214	0.5263	0.5153	0.4714	318	-0.0711	-0.0272	-0.0162	-0.0211
319	0.5303	0.5122	0.5187	0.5107	0.4677	319	-0.0626	-0.0196	-0.0116	-0.0181
320	0.5215	0.5059	0.514	0.5078	0.4659	320	-0.0556	-0.0137	-0.0075	-0.0156
321	0.4872	0.4789	0.4925	0.492	0.4548	321	-0.0324	0.0048	0.0053	-0.0083
322	0.4649	0.4615	0.4783	0.4816	0.4465	322	-0.0184	0.0167	0.0134	-0.0034
323	0.4362	0.4385	0.4602	0.4679	0.4372	323	0.001	0.0317	0.024	0.0023
324	0.4096	0.4167	0.4423	0.4554	0.4277	324	0.0181	0.0458	0.0327	0.0071
325	0.3821	0.3945	0.4244	0.4424	0.4178	325	0.0357	0.0603	0.0423	0.0124
326	0.3495	0.3686	0.4024	0.4265	0.4066	326	0.0571	0.077	0.0529	0.0191
327	0.3194	0.345	0.3835	0.412	0.3965	327	0.0771	0.0926	0.0641	0.0256
328	0.2888	0.3204	0.3626	0.3966	0.3857	328	0.0969	0.1078	0.0738	0.0316
329	0.26	0.2972	0.3436	0.3834	0.3756	329	0.1156	0.1234	0.0836	0.0372
330	0.2301	0.273	0.324	0.3684	0.3649	330	0.1348	0.1383	0.0939	0.0429
331	0.2057	0.2525	0.3067	0.3558	0.3559	331	0.1502	0.1501	0.101	0.0468
332	0.1791	0.2312	0.2887	0.3425	0.346	332	0.1669	0.1634	0.1096	0.0521
333	0.157	0.2132	0.2733	0.3298	0.3369	333	0.1799	0.1728	0.1163	0.0562
334	0.1361	0.1961	0.2587	0.319	0.3284	334	0.1923	0.1829	0.1226	0.06
335	0.1191	0.1816	0.2465	0.3085	0.3206	335	0.2015	0.1894	0.1274	0.0625
336	0.1032	0.1684	0.2353	0.2996	0.3133	336	0.2101	0.1964	0.1321	0.0652
337	0.0891	0.1562	0.225	0.2908	0.3067	337	0.2176	0.2017	0.1359	0.0671
338	0.0776	0.147	0.2161	0.2843	0.3004	338	0.2228	0.2067	0.1385	0.0694
339	0.0676	0.1378	0.2079	0.2775	0.2945	339	0.2269	0.2099	0.1403	0.0702
340	0.06	0.1311	0.2016	0.2711	0.2896	340	0.2296	0.2111	0.1416	0.0711
341	0.0528	0.1249	0.1954	0.2655	0.2843	341	0.2315	0.2127	0.1426	0.0721
342	0.0473	0.1192	0.1906	0.2594	0.2796	342	0.2323	0.2121	0.1433	0.0719
343	0.0427	0.115	0.1852	0.2546	0.2751	343	0.2324	0.2119	0.1425	0.0723
344	0.0386	0.1109	0.1808	0.2497	0.2702	344	0.2316	0.2111	0.1422	0.0723
345	0.035	0.1066	0.1765	0.2448	0.2646	345	0.2296	0.2098	0.1415	0.0716
346	0.0325	0.103	0.1721	0.2398	0.2598	346	0.2273	0.2073	0.1396	0.0705
347	0.0302	0.1001	0.1674	0.2335	0.254	347	0.2238	0.2033	0.1372	0.0699
348	0.0276	0.0969	0.163	0.2283	0.2483	348	0.2207	0.2007	0.1354	0.0693
349	0.026	0.0938	0.1588	0.222	0.2418	349	0.2158	0.196	0.1328	0.0678
350	0.0239	0.0902	0.1537	0.215	0.2342	350	0.2103	0.1911	0.1298	0.0663
351	0.0224	0.0867	0.1482	0.2081	0.2266	351	0.2042	0.1857	0.1258	0.0643
352	0.0205	0.0832	0.1428	0.1996	0.2183	352	0.1978	0.1791	0.1223	0.0627
353	0.0191	0.0798	0.1372	0.1921	0.2101	353	0.191	0.173	0.1181	0.0607
354	0.0179	0.0765	0.1315	0.1838	0.201	354	0.1831	0.1659	0.1136	0.0586
355	0.0169	0.0745	0.1287	0.1795	0.1963	355	0.1794	0.1626	0.1118	0.0576
356	0.013	0.0671	0.1167	0.1576	0.1789	356	0.1659	0.1446	0.1037	0.0541
357	0.0117	0.0632	0.1098	0.1478	0.1687	357	0.157	0.1361	0.0981	0.0515
358	0.011	0.0586	0.1022	0.1376	0.1571	358	0.1461	0.1266	0.0912	0.0476
359	0.0094	0.0544	0.0943	0.1269	0.1462	359	0.1368	0.1175	0.0849	0.045
360	0.0081	0.0496	0.087	0.1154	0.1345	360	0.1264	0.1073	0.0789	0.0415
361	0.0073	0.0459	0.0806	0.1052	0.1235	361	0.1162	0.0979	0.0733	0.0386
362	0.006	0.0412	0.0731	0.0946	0.112	362	0.106	0.0886	0.0671	0.0352
363	0.0046	0.0376	0.0664	0.084	0.1013	363	0.0967	0.0794	0.0618	0.033
364	0.0033	0.034	0.059	0.0742	0.091	364	0.0877	0.0709	0.0557	0.0307
365	0.0027	0.0304	0.0535	0.0656	0.0813	365	0.0786	0.0629	0.0508	0.0277
366	0.0018	0.0266	0.0466	0.0557	0.0711	366	0.0693	0.0539	0.0448	0.0248
367	0.0011	0.0237	0.0416	0.0482	0.0632	367	0.0621	0.0471	0.0405	0.0226
368	0	0.0207	0.0365	0.0405	0.0547	368	0.0547	0.0405	0.0365	0.0207
369	-0.001	0.018	0.0322	0.033	0.0473	369	0.0483	0.034	0.0332	0.019
370	-0.0019	0.016	0.0279	0.0266	0.041	370	0.0429	0.0285	0.0298	0.0179
371	-0.0022	0.0141	0.0248	0.0216	0.035	371	0.0372	0.0238	0.027	0.0163
372	-0.0026	0.012	0.0211	0.0167	0.0296	372	0.0322	0.0193	0.0237	0.0146
373	-0.0035	0.01	0.0181	0.0128	0.0256	373	0.0291	0.0163	0.0216	0.0135
374	-0.0037	0.0092	0.0154	0.009	0.0216	374	0.0253	0.0127	0.0191	0.0129
375	-0.0045	0.0081	0.0131	0.0053	0.0185	375	0.023	0.0098	0.0176	0.0126
376	-0.0046	0.0069	0.0118	0.0024	0.0155	376	0.0201	0.007	0.0164	0.0115
377	-0.005	0.0062	0.0098	0.0001	0.0135	377	0.0185	0.0051	0.0148	0.0112
378	-0.005	0.0053	0.0084	-0.0021	0.0112	378	0.0162	0.0029	0.0134	0.0103
379	-0.0051	0.0049	0.0079	-0.0039	0.0093	379	0.0144	0.0012	0.013	0.01
380	-0.0058	0.0045	0.0069	-0.0053	0.0078	380	0.0136	0.0005	0.0127	0.0103
381	-0.0058	0.0039	0.0061	-0.0066	0.0067	381	0.0125	-0.0008	0.0119	0.0097
382	-0.0057	0.0035	0.0055	-0.008	0.0055	382	0.0112	-0.0023	0.0112	0.0092
383	-0.0063	0.0033	0.0049	-0.0089	0.0052	383	0.0115	-0.0026	0.0112	0.0096
384	-0.0064	0.0027	0.0046	-0.0098	0.0043	384	0.0107	-0.0034	0.011	0.0091
385	-0.0065	0.0026	0.0041	-0.0101	0.0037	385	0.0102	-0.0036	0.0106	0.0091
386	-0.0064	0.0025	0.004	-0.0109	0.0034	386	0.0098	-0.0045	0.0104	0.0089
387	-0.0063	0.0024	0.0033	-0.0121	0.0032	387	0.0095	-0.0058	0.0096	0.0087
388	-0.0063	0.0023	0.0031	-0.0127	0.0028	388	0.0091	-0.0064	0.0094	0.0086
389	-0.0068	0.0022	0.0032	-0.0132	0.0026	389	0.0094	-0.0064	0.01	0.009
390	-0.0071	0.0017	0.003	-0.0134	0.0026	390	0.0097	-0.0063	0.0101	0.0088
391	-0.0071	0.0021	0.003	-0.0134	0.0022	391	0.0093	-0.0063	0.0101	0.0092
392	-0.0066	0.0018	0.0029	-0.0137	0.0021	392	0.0087	-0.0071	0.0095	0.0084
393	-0.0072	0.0018	0.0028	-0.0144	0.0022	393	0.0094	-0.0072	0.01	0.009
394	-0.0072	0.0019	0.0027	-0.0144	0.0017	394	0.0089	-0.0072	0.0099	0.0091
395	-0.0072	0.0018	0.0025	-0.0142	0.002	395	0.0092	-0.007	0.0097	0.009
396	-0.0072	0.002	0.0026	-0.0143	0.0016	396	0.0088	-0.0071	0.0098	0.0092
397	-0.0069	0.0017	0.0029	-0.0143	0.0017	397	0.0086	-0.0074	0.0098	0.0086
398	-0.0067	0.0017	0.0027	-0.0141	0.0018	398	0.0085	-0.0074	0.0094	0.0084
399	-0.0061	0.0018	0.0027	-0.0144	0.0019	399	0.008	-0.0083	0.0088	0.0079
400	-0.0061	0.0018	0.0027	-0.0144	0.0019	400	0.008	-0.0083	0.0088	0.0079
						Max	0.2324	0.2127	0.1433	0.0723
						Min	-0.1054	-0.065	-0.0427	-0.0334
						delta A	0.3378	0.2777	0.186	0.1057

## Sheet: 0.2mM
nm	pH 0.5	pH 1.5	pH 2	pH 2.5	pH 3.62	nm	pH 3.62-0.5	pH 2.5-0.5	pH 2-0.5	pH 1.5-0.5
270	0.1262	0.1272	0.1328	0.1283	0.1301	270	0.0039	0.0021	0.0066	0.001
271	0.1311	0.1319	0.1367	0.1322	0.1332	271	0.0021	0.0011	0.0056	0.0008
272	0.1364	0.1367	0.1411	0.1356	0.1368	272	0.0004	-0.0008	0.0047	0.0003
273	0.143	0.1425	0.1466	0.1408	0.1418	273	-0.0012	-0.0022	0.0036	-0.0005
274	0.1505	0.1492	0.1526	0.1458	0.1472	274	-0.0033	-0.0047	0.0021	-0.0013
275	0.1581	0.1561	0.1588	0.1518	0.1531	275	-0.005	-0.0063	0.0007	-0.002
276	0.1675	0.1648	0.1668	0.159	0.1605	276	-0.007	-0.0085	-0.0007	-0.0027
277	0.1778	0.1737	0.1754	0.1666	0.1685	277	-0.0093	-0.0112	-0.0024	-0.0041
278	0.1894	0.1847	0.1852	0.1755	0.1776	278	-0.0118	-0.0139	-0.0042	-0.0047
279	0.2	0.1954	0.1948	0.1847	0.187	279	-0.013	-0.0153	-0.0052	-0.0046
280	0.2131	0.2069	0.2059	0.1948	0.1974	280	-0.0157	-0.0183	-0.0072	-0.0062
281	0.2281	0.2211	0.2194	0.2072	0.21	281	-0.0181	-0.0209	-0.0087	-0.007
282	0.2418	0.2346	0.2321	0.2186	0.2225	282	-0.0193	-0.0232	-0.0097	-0.0072
283	0.2593	0.2518	0.248	0.2335	0.2376	283	-0.0217	-0.0258	-0.0113	-0.0075
284	0.2761	0.2679	0.2634	0.2479	0.2519	284	-0.0242	-0.0282	-0.0127	-0.0082
285	0.2937	0.2849	0.2795	0.2631	0.2671	285	-0.0266	-0.0306	-0.0142	-0.0088
286	0.3151	0.3054	0.3	0.2816	0.2858	286	-0.0293	-0.0335	-0.0151	-0.0097
287	0.3359	0.3257	0.3191	0.2994	0.3044	287	-0.0315	-0.0365	-0.0168	-0.0102
288	0.3596	0.3489	0.3414	0.3196	0.3248	288	-0.0348	-0.04	-0.0182	-0.0107
289	0.3838	0.3719	0.3633	0.34	0.3449	289	-0.0389	-0.0438	-0.0205	-0.0119
290	0.4086	0.3959	0.3867	0.3618	0.3659	290	-0.0427	-0.0468	-0.0219	-0.0127
291	0.4361	0.4233	0.412	0.3858	0.39	291	-0.0461	-0.0503	-0.0241	-0.0128
292	0.4639	0.4497	0.4379	0.4096	0.4126	292	-0.0513	-0.0543	-0.026	-0.0142
293	0.4959	0.4807	0.4674	0.4364	0.4386	293	-0.0573	-0.0595	-0.0285	-0.0152
294	0.5255	0.5083	0.4943	0.4618	0.4628	294	-0.0627	-0.0637	-0.0312	-0.0172
295	0.5592	0.5409	0.5252	0.4905	0.4903	295	-0.0689	-0.0687	-0.034	-0.0183
296	0.591	0.5714	0.5545	0.5171	0.5158	296	-0.0752	-0.0739	-0.0365	-0.0196
297	0.6228	0.6018	0.5836	0.5443	0.5411	297	-0.0817	-0.0785	-0.0392	-0.021
298	0.6597	0.6359	0.616	0.5742	0.5703	298	-0.0894	-0.0855	-0.0437	-0.0238
299	0.694	0.6681	0.6469	0.6025	0.596	299	-0.098	-0.0915	-0.0471	-0.0259
300	0.7304	0.7026	0.6794	0.6322	0.6241	300	-0.1063	-0.0982	-0.051	-0.0278
301	0.7645	0.7337	0.7104	0.6609	0.65	301	-0.1145	-0.1036	-0.0541	-0.0308
302	0.7983	0.765	0.7405	0.6894	0.6756	302	-0.1227	-0.1089	-0.0578	-0.0333
303	0.8334	0.799	0.7716	0.7187	0.7032	303	-0.1302	-0.1147	-0.0618	-0.0344
304	0.8645	0.8287	0.7997	0.7442	0.7269	304	-0.1376	-0.1203	-0.0648	-0.0358
305	0.8977	0.8602	0.8299	0.7729	0.7522	305	-0.1455	-0.1248	-0.0678	-0.0375
306	0.9243	0.8855	0.8546	0.7969	0.7734	306	-0.1509	-0.1274	-0.0697	-0.0388
307	0.9526	0.9109	0.8805	0.8214	0.795	307	-0.1576	-0.1312	-0.0721	-0.0417
308	0.975	0.9338	0.902	0.8411	0.8143	308	-0.1607	-0.1339	-0.073	-0.0412
309	0.993	0.9504	0.9197	0.8603	0.8303	309	-0.1627	-0.1327	-0.0733	-0.0426
310	1.0091	0.9673	0.9362	0.8779	0.8454	310	-0.1637	-0.1312	-0.0729	-0.0418
311	1.0205	0.9801	0.9502	0.8906	0.8588	311	-0.1617	-0.1299	-0.0703	-0.0404
312	1.0279	0.9879	0.9594	0.9046	0.8695	312	-0.1584	-0.1233	-0.0685	-0.04
313	1.0323	0.9928	0.9675	0.9135	0.8781	313	-0.1542	-0.1188	-0.0648	-0.0395
314	1.031	0.9948	0.9716	0.9208	0.8853	314	-0.1457	-0.1102	-0.0594	-0.0362
315	1.0279	0.992	0.9727	0.9246	0.889	315	-0.1389	-0.1033	-0.0552	-0.0359
316	1.0173	0.9868	0.9693	0.9257	0.8896	316	-0.1277	-0.0916	-0.048	-0.0305
317	1.0023	0.9752	0.9629	0.9237	0.8877	317	-0.1146	-0.0786	-0.0394	-0.0271
318	0.9853	0.9615	0.9521	0.9189	0.8848	318	-0.1005	-0.0664	-0.0332	-0.0238
319	0.9609	0.9422	0.9378	0.9101	0.8783	319	-0.0826	-0.0508	-0.0231	-0.0187
320	0.9468	0.9314	0.9291	0.906	0.875	320	-0.0718	-0.0408	-0.0177	-0.0154
321	0.886	0.8795	0.887	0.876	0.8536	321	-0.0324	-0.01	0.001	-0.0065
322	0.8452	0.848	0.8603	0.8594	0.839	322	-0.0062	0.0142	0.0151	0.0028
323	0.795	0.8049	0.8262	0.8355	0.8208	323	0.0258	0.0405	0.0312	0.0099
324	0.7459	0.7641	0.7948	0.8129	0.8034	324	0.0575	0.067	0.0489	0.0182
325	0.6956	0.7237	0.7616	0.7905	0.788	325	0.0924	0.0949	0.066	0.0281
326	0.6359	0.6765	0.7229	0.7628	0.7663	326	0.1304	0.1269	0.087	0.0406
327	0.5832	0.6323	0.6875	0.7364	0.7473	327	0.1641	0.1532	0.1043	0.0491
328	0.5276	0.5869	0.65	0.7102	0.7284	328	0.2008	0.1826	0.1224	0.0593
329	0.4756	0.5442	0.6162	0.6864	0.7092	329	0.2336	0.2108	0.1406	0.0686
330	0.422	0.4996	0.5794	0.6591	0.6897	330	0.2677	0.2371	0.1574	0.0776
331	0.3771	0.4631	0.5493	0.637	0.6735	331	0.2964	0.2599	0.1722	0.086
332	0.3297	0.4229	0.5167	0.6128	0.6545	332	0.3248	0.2831	0.187	0.0932
333	0.2897	0.3896	0.4887	0.5915	0.6393	333	0.3496	0.3018	0.199	0.0999
334	0.252	0.3581	0.4618	0.5713	0.6225	334	0.3705	0.3193	0.2098	0.1061
335	0.2204	0.3313	0.4394	0.5533	0.6087	335	0.3883	0.3329	0.219	0.1109
336	0.1925	0.3078	0.4192	0.5359	0.5957	336	0.4032	0.3434	0.2267	0.1153
337	0.1671	0.2851	0.3998	0.5206	0.5829	337	0.4158	0.3535	0.2327	0.118
338	0.1468	0.2679	0.3843	0.5069	0.5719	338	0.4251	0.3601	0.2375	0.1211
339	0.1274	0.251	0.3682	0.4939	0.5609	339	0.4335	0.3665	0.2408	0.1236
340	0.1135	0.2384	0.3568	0.4834	0.5522	340	0.4387	0.3699	0.2433	0.1249
341	0.1003	0.226	0.3447	0.4719	0.5426	341	0.4423	0.3716	0.2444	0.1257
342	0.0902	0.2162	0.3354	0.4627	0.5329	342	0.4427	0.3725	0.2452	0.126
343	0.0817	0.2074	0.3256	0.4532	0.5242	343	0.4425	0.3715	0.2439	0.1257
344	0.0744	0.1996	0.3169	0.4429	0.5151	344	0.4407	0.3685	0.2425	0.1252
345	0.0683	0.192	0.3079	0.4332	0.5044	345	0.4361	0.3649	0.2396	0.1237
346	0.0631	0.1854	0.2998	0.4242	0.4954	346	0.4323	0.3611	0.2367	0.1223
347	0.0583	0.1791	0.2909	0.4134	0.4841	347	0.4258	0.3551	0.2326	0.1208
348	0.0544	0.1728	0.2821	0.4035	0.4726	348	0.4182	0.3491	0.2277	0.1184
349	0.0515	0.1672	0.2736	0.3921	0.4615	349	0.41	0.3406	0.2221	0.1157
350	0.0475	0.1601	0.2632	0.3794	0.4472	350	0.3997	0.3319	0.2157	0.1126
351	0.0444	0.154	0.2535	0.3666	0.4326	351	0.3882	0.3222	0.2091	0.1096
352	0.0412	0.1471	0.2424	0.3523	0.4163	352	0.3751	0.3111	0.2012	0.1059
353	0.0388	0.1404	0.2319	0.3382	0.4009	353	0.3621	0.2994	0.1931	0.1016
354	0.0363	0.1337	0.2202	0.3229	0.3847	354	0.3484	0.2866	0.1839	0.0974
355	0.0351	0.13	0.2146	0.315	0.3751	355	0.34	0.2799	0.1795	0.0949
356	0.0301	0.1168	0.191	0.2842	0.3405	356	0.3104	0.2541	0.1609	0.0867
357	0.0272	0.1091	0.1778	0.2666	0.3208	357	0.2936	0.2394	0.1506	0.0819
358	0.025	0.1007	0.1634	0.2479	0.2979	358	0.2729	0.2229	0.1384	0.0757
359	0.0232	0.0927	0.1505	0.229	0.2777	359	0.2545	0.2058	0.1273	0.0695
360	0.0199	0.0847	0.1358	0.2091	0.2542	360	0.2343	0.1892	0.1159	0.0648
361	0.0187	0.0772	0.1228	0.1903	0.2337	361	0.215	0.1716	0.1041	0.0585
362	0.0165	0.0689	0.108	0.1718	0.2117	362	0.1952	0.1553	0.0915	0.0524
363	0.0148	0.0619	0.0953	0.1533	0.1902	363	0.1754	0.1385	0.0805	0.0471
364	0.0123	0.0543	0.082	0.135	0.1695	364	0.1572	0.1227	0.0697	0.042
365	0.011	0.0485	0.0712	0.1196	0.1524	365	0.1414	0.1086	0.0602	0.0375
366	0.0091	0.0418	0.059	0.1024	0.1325	366	0.1234	0.0933	0.0499	0.0327
367	0.0073	0.0362	0.0499	0.0887	0.1165	367	0.1092	0.0814	0.0426	0.0289
368	0.0062	0.0306	0.0396	0.0753	0.1003	368	0.0941	0.0691	0.0334	0.0244
369	0.0054	0.0256	0.0306	0.0629	0.0867	369	0.0813	0.0575	0.0252	0.0202
370	0.004	0.0215	0.022	0.0513	0.0741	370	0.0701	0.0473	0.018	0.0175
371	0.0035	0.0179	0.0155	0.0422	0.0632	371	0.0597	0.0387	0.012	0.0144
372	0.0025	0.0145	0.0087	0.0325	0.0523	372	0.0498	0.03	0.0062	0.012
373	0.0012	0.0117	0.0033	0.0252	0.0439	373	0.0427	0.024	0.0021	0.0105
374	0.0008	0.0089	-0.001	0.0186	0.0363	374	0.0355	0.0178	-0.0018	0.0081
375	0.0005	0.0067	-0.0055	0.0132	0.03	375	0.0295	0.0127	-0.006	0.0062
376	-0.0001	0.0049	-0.0088	0.0081	0.024	376	0.0241	0.0082	-0.0087	0.005
377	-0.0003	0.0033	-0.0116	0.0037	0.02	377	0.0203	0.004	-0.0113	0.0036
378	-0.001	0.0019	-0.0146	0.0003	0.0153	378	0.0163	0.0013	-0.0136	0.0029
379	-0.0016	0.0009	-0.0171	-0.0027	0.0119	379	0.0135	-0.0011	-0.0155	0.0025
380	-0.0016	-0.0001	-0.0194	-0.0056	0.009	380	0.0106	-0.004	-0.0178	0.0015
381	-0.0016	-0.001	-0.021	-0.0074	0.0066	381	0.0082	-0.0058	-0.0194	0.0006
382	-0.0018	-0.002	-0.0228	-0.0096	0.0042	382	0.006	-0.0078	-0.021	-0.0002
383	-0.0021	-0.0023	-0.0239	-0.0105	0.0029	383	0.005	-0.0084	-0.0218	-0.0002
384	-0.0024	-0.0029	-0.025	-0.0122	0.0013	384	0.0037	-0.0098	-0.0226	-0.0005
385	-0.0025	-0.0032	-0.0254	-0.0127	0.0004	385	0.0029	-0.0102	-0.0229	-0.0007
386	-0.0025	-0.0036	-0.0261	-0.0134	-0.0006	386	0.0019	-0.0109	-0.0236	-0.0011
387	-0.0023	-0.0039	-0.027	-0.0141	-0.0015	387	0.0008	-0.0118	-0.0247	-0.0016
388	-0.0026	-0.0041	-0.0283	-0.0153	-0.0022	388	0.0004	-0.0127	-0.0257	-0.0015
389	-0.0023	-0.0044	-0.0288	-0.0156	-0.0024	389	-0.0001	-0.0133	-0.0265	-0.0021
390	-0.0025	-0.0042	-0.029	-0.016	-0.0028	390	-0.0003	-0.0135	-0.0265	-0.0017
391	-0.0028	-0.0048	-0.029	-0.0163	-0.003	391	-0.0002	-0.0135	-0.0262	-0.002
392	-0.0026	-0.0048	-0.0295	-0.0166	-0.0034	392	-0.0008	-0.014	-0.0269	-0.0022
393	-0.0029	-0.005	-0.0301	-0.0168	-0.0036	393	-0.0007	-0.0139	-0.0272	-0.0021
394	-0.0028	-0.0051	-0.0307	-0.0174	-0.0037	394	-0.0009	-0.0146	-0.0279	-0.0023
395	-0.0029	-0.0053	-0.0309	-0.0175	-0.0038	395	-0.0009	-0.0146	-0.028	-0.0024
396	-0.0029	-0.0052	-0.0306	-0.0177	-0.0038	396	-0.0009	-0.0148	-0.0277	-0.0023
397	-0.0033	-0.0052	-0.0305	-0.0175	-0.0039	397	-0.0006	-0.0142	-0.0272	-0.0019
398	-0.003	-0.0054	-0.0309	-0.0176	-0.004	398	-0.001	-0.0146	-0.0279	-0.0024
399	-0.003	-0.0054	-0.0315	-0.0176	-0.0045	399	-0.0015	-0.0146	-0.0285	-0.0024
400	-0.003	-0.0054	-0.0315	-0.0176	-0.0045	400	-0.0015	-0.0146	-0.0285	-0.0024
						Max	0.4427	0.3725	0.2452	0.126
						Min	-0.1637	-0.1339	-0.0733	-0.0426
						Delda A	0.6064	0.5064	0.3185	0.1686

## Sheet: 0.3mM
nm	pH 0.5	pH 1.5	pH 2	pH 2.5	pH 3.6	nm	pH 3.6-0.5	pH 2.5-0.5	pH 2-0.5	pH 1.5-0.5
270	0.1937	0.1902	0.1883	0.199	0.1961	270	0.0024	0.0053	-0.0054	-0.0035
271	0.2011	0.1969	0.1943	0.2045	0.2015	271	0.0004	0.0034	-0.0068	-0.0042
272	0.2081	0.2042	0.2012	0.2099	0.207	272	-0.0011	0.0018	-0.0069	-0.0039
273	0.2184	0.2128	0.2086	0.2172	0.2145	273	-0.0039	-0.0012	-0.0098	-0.0056
274	0.2285	0.2221	0.2177	0.2253	0.2227	274	-0.0058	-0.0032	-0.0108	-0.0064
275	0.2397	0.233	0.2277	0.2338	0.2319	275	-0.0078	-0.0059	-0.012	-0.0067
276	0.2536	0.2456	0.239	0.2446	0.2432	276	-0.0104	-0.009	-0.0146	-0.008
277	0.2677	0.259	0.2515	0.2561	0.2552	277	-0.0125	-0.0116	-0.0162	-0.0087
278	0.2844	0.2748	0.2663	0.2697	0.2693	278	-0.0151	-0.0147	-0.0181	-0.0096
279	0.3008	0.2902	0.2809	0.2834	0.2834	279	-0.0174	-0.0174	-0.0199	-0.0106
280	0.3189	0.3079	0.2977	0.2985	0.2996	280	-0.0193	-0.0204	-0.0212	-0.011
281	0.3404	0.3288	0.3173	0.3171	0.3187	281	-0.0217	-0.0233	-0.0231	-0.0116
282	0.3611	0.3486	0.3362	0.3348	0.3372	282	-0.0239	-0.0263	-0.0249	-0.0125
283	0.3866	0.3736	0.3596	0.3571	0.3598	283	-0.0268	-0.0295	-0.027	-0.013
284	0.4112	0.3978	0.3825	0.3788	0.3827	284	-0.0285	-0.0324	-0.0287	-0.0134
285	0.4368	0.4233	0.4071	0.4017	0.4054	285	-0.0314	-0.0351	-0.0297	-0.0135
286	0.4678	0.4543	0.4364	0.4293	0.434	286	-0.0338	-0.0385	-0.0314	-0.0135
287	0.4988	0.4841	0.4651	0.4563	0.461	287	-0.0378	-0.0425	-0.0337	-0.0147
288	0.5334	0.5185	0.4975	0.4867	0.4917	288	-0.0417	-0.0467	-0.0359	-0.0149
289	0.5676	0.5522	0.53	0.5172	0.5223	289	-0.0453	-0.0504	-0.0376	-0.0154
290	0.6041	0.5878	0.5646	0.5501	0.5543	290	-0.0498	-0.054	-0.0395	-0.0163
291	0.6456	0.6274	0.6028	0.5865	0.5899	291	-0.0557	-0.0591	-0.0428	-0.0182
292	0.6855	0.6677	0.6405	0.6215	0.6245	292	-0.061	-0.064	-0.045	-0.0178
293	0.732	0.7131	0.6836	0.6621	0.6637	293	-0.0683	-0.0699	-0.0484	-0.0189
294	0.7746	0.7546	0.7229	0.6999	0.7	294	-0.0746	-0.0747	-0.0517	-0.02
295	0.8249	0.8029	0.7686	0.7419	0.7415	295	-0.0834	-0.083	-0.0563	-0.022
296	0.8721	0.8475	0.8119	0.7827	0.7793	296	-0.0928	-0.0894	-0.0602	-0.0246
297	0.9186	0.8929	0.8552	0.8224	0.8176	297	-0.101	-0.0962	-0.0634	-0.0257
298	0.972	0.9448	0.903	0.8682	0.8603	298	-0.1117	-0.1038	-0.069	-0.0272
299	1.022	0.9911	0.9482	0.9104	0.899	299	-0.123	-0.1116	-0.0738	-0.0309
300	1.0744	1.0409	0.9957	0.9544	0.9406	300	-0.1338	-0.12	-0.0787	-0.0335
301	1.1233	1.0879	1.0396	0.9961	0.9797	301	-0.1436	-0.1272	-0.0837	-0.0354
302	1.173	1.1363	1.0858	1.0383	1.0192	302	-0.1538	-0.1347	-0.0872	-0.0367
303	1.2241	1.1833	1.1315	1.0818	1.059	303	-0.1651	-0.1423	-0.0926	-0.0408
304	1.2706	1.228	1.1721	1.1198	1.0939	304	-0.1767	-0.1508	-0.0985	-0.0426
305	1.3211	1.2738	1.2174	1.1629	1.1306	305	-0.1905	-0.1582	-0.1037	-0.0473
306	1.3607	1.3112	1.2518	1.1952	1.1608	306	-0.1999	-0.1655	-0.1089	-0.0495
307	1.3973	1.3516	1.2927	1.2335	1.1946	307	-0.2027	-0.1638	-0.1046	-0.0457
308	1.4307	1.3853	1.3242	1.2614	1.2193	308	-0.2114	-0.1693	-0.1065	-0.0454
309	1.4576	1.4106	1.3488	1.2909	1.245	309	-0.2126	-0.1667	-0.1088	-0.047
310	1.4838	1.4345	1.3736	1.3147	1.2693	310	-0.2145	-0.1691	-0.1102	-0.0493
311	1.4995	1.4541	1.3924	1.3382	1.284	311	-0.2155	-0.1613	-0.1071	-0.0454
312	1.5106	1.4618	1.411	1.3544	1.3025	312	-0.2081	-0.1562	-0.0996	-0.0488
313	1.5155	1.4725	1.4229	1.3638	1.3127	313	-0.2028	-0.1517	-0.0926	-0.043
314	1.5129	1.4728	1.4271	1.3753	1.325	314	-0.1879	-0.1376	-0.0858	-0.0401
315	1.5014	1.4704	1.4258	1.3792	1.3291	315	-0.1723	-0.1222	-0.0756	-0.031
316	1.4915	1.4659	1.4243	1.3801	1.3295	316	-0.162	-0.1114	-0.0672	-0.0256
317	1.4696	1.4465	1.4123	1.3785	1.323	317	-0.1466	-0.0911	-0.0573	-0.0231
318	1.4432	1.4276	1.4004	1.3643	1.3211	318	-0.1221	-0.0789	-0.0428	-0.0156
319	1.4094	1.4024	1.3823	1.3583	1.3086	319	-0.1008	-0.0511	-0.0271	-0.007
320	1.3891	1.3886	1.3719	1.3513	1.3044	320	-0.0847	-0.0378	-0.0172	-0.0005
321	1.2941	1.3148	1.3135	1.3028	1.2759	321	-0.0182	0.0087	0.0194	0.0207
322	1.2399	1.2641	1.2785	1.2784	1.2546	322	0.0147	0.0385	0.0386	0.0242
323	1.1654	1.2073	1.2277	1.2414	1.2247	323	0.0593	0.076	0.0623	0.0419
324	1.0912	1.149	1.1806	1.2079	1.1998	324	0.1086	0.1167	0.0894	0.0578
325	1.0194	1.0905	1.1349	1.1709	1.1726	325	0.1532	0.1515	0.1155	0.0711
326	0.9337	1.0177	1.0759	1.1288	1.138	326	0.2043	0.1951	0.1422	0.084
327	0.8555	0.9527	1.0242	1.0941	1.1109	327	0.2554	0.2386	0.1687	0.0972
328	0.7737	0.8868	0.971	1.0557	1.082	328	0.3083	0.282	0.1973	0.1131
329	0.6998	0.8247	0.9209	1.0156	1.0558	329	0.356	0.3158	0.2211	0.1249
330	0.6207	0.7579	0.8678	0.9752	1.0271	330	0.4064	0.3545	0.2471	0.1372
331	0.5553	0.7029	0.8217	0.9424	1.002	331	0.4467	0.3871	0.2664	0.1476
332	0.4863	0.6446	0.774	0.9053	0.9755	332	0.4892	0.419	0.2877	0.1583
333	0.4293	0.5967	0.7336	0.8744	0.9497	333	0.5204	0.4451	0.3043	0.1674
334	0.3739	0.5487	0.6932	0.844	0.9254	334	0.5515	0.4701	0.3193	0.1748
335	0.328	0.5084	0.659	0.8186	0.9058	335	0.5778	0.4906	0.331	0.1804
336	0.2874	0.4731	0.6291	0.7942	0.8856	336	0.5982	0.5068	0.3417	0.1857
337	0.2505	0.4393	0.599	0.7706	0.8678	337	0.6173	0.5201	0.3485	0.1888
338	0.2206	0.4121	0.5759	0.749	0.8512	338	0.6306	0.5284	0.3553	0.1915
339	0.1932	0.3857	0.5522	0.7304	0.835	339	0.6418	0.5372	0.359	0.1925
340	0.1731	0.3667	0.5339	0.7145	0.8206	340	0.6475	0.5414	0.3608	0.1936
341	0.1535	0.3477	0.5156	0.6972	0.805	341	0.6515	0.5437	0.3621	0.1942
342	0.139	0.3321	0.5012	0.6841	0.7936	342	0.6546	0.5451	0.3622	0.1931
343	0.1256	0.3179	0.4864	0.6684	0.7794	343	0.6538	0.5428	0.3608	0.1923
344	0.1156	0.3063	0.4733	0.6561	0.7677	344	0.6521	0.5405	0.3577	0.1907
345	0.1055	0.294	0.4603	0.6413	0.7505	345	0.645	0.5358	0.3548	0.1885
346	0.0988	0.2844	0.4484	0.6267	0.736	346	0.6372	0.5279	0.3496	0.1856
347	0.0915	0.2738	0.435	0.6109	0.7196	347	0.6281	0.5194	0.3435	0.1823
348	0.0853	0.2648	0.4232	0.5951	0.7032	348	0.6179	0.5098	0.3379	0.1795
349	0.0801	0.256	0.4115	0.5795	0.6854	349	0.6053	0.4994	0.3314	0.1759
350	0.0746	0.2453	0.3971	0.5594	0.6636	350	0.589	0.4848	0.3225	0.1707
351	0.0702	0.2358	0.3831	0.54	0.642	351	0.5718	0.4698	0.3129	0.1656
352	0.0655	0.2255	0.3675	0.518	0.6185	352	0.553	0.4525	0.302	0.16
353	0.0614	0.2155	0.3527	0.4971	0.5946	353	0.5332	0.4357	0.2913	0.1541
354	0.0572	0.2051	0.3365	0.474	0.5687	354	0.5115	0.4168	0.2793	0.1479
355	0.0552	0.1995	0.3284	0.4627	0.556	355	0.5008	0.4075	0.2732	0.1443
356	0.0474	0.1803	0.2979	0.4166	0.5025	356	0.4551	0.3692	0.2505	0.1329
357	0.044	0.1685	0.2794	0.389	0.4739	357	0.4299	0.345	0.2354	0.1245
358	0.0397	0.1562	0.2601	0.361	0.4394	358	0.3997	0.3213	0.2204	0.1165
359	0.0362	0.1445	0.2409	0.3324	0.4087	359	0.3725	0.2962	0.2047	0.1083
360	0.0323	0.1316	0.2209	0.3021	0.3746	360	0.3423	0.2698	0.1886	0.0993
361	0.0295	0.1207	0.2028	0.2751	0.3439	361	0.3144	0.2456	0.1733	0.0912
362	0.0259	0.1086	0.1834	0.246	0.3103	362	0.2844	0.2201	0.1575	0.0827
363	0.0227	0.0975	0.1655	0.2188	0.2793	363	0.2566	0.1961	0.1428	0.0748
364	0.0191	0.0865	0.1477	0.1918	0.2487	364	0.2296	0.1727	0.1286	0.0674
365	0.0167	0.0771	0.1319	0.1685	0.2229	365	0.2062	0.1518	0.1152	0.0604
366	0.014	0.0673	0.1153	0.144	0.1943	366	0.1803	0.13	0.1013	0.0533
367	0.0121	0.0595	0.1017	0.1226	0.1702	367	0.1581	0.1105	0.0896	0.0474
368	0.0096	0.0512	0.0884	0.1022	0.1465	368	0.1369	0.0926	0.0788	0.0416
369	0.0074	0.0437	0.0769	0.0843	0.1262	369	0.1188	0.0769	0.0695	0.0363
370	0.0058	0.0369	0.0649	0.067	0.107	370	0.1012	0.0612	0.0591	0.0311
371	0.0039	0.0316	0.0565	0.0533	0.0905	371	0.0866	0.0494	0.0526	0.0277
372	0.0028	0.0264	0.0472	0.0389	0.0751	372	0.0723	0.0361	0.0444	0.0236
373	0.0014	0.0223	0.0406	0.0283	0.0628	373	0.0614	0.0269	0.0392	0.0209
374	0.0006	0.0185	0.0336	0.0182	0.0515	374	0.0509	0.0176	0.033	0.0179
375	-0.0006	0.0152	0.0288	0.0099	0.0424	375	0.043	0.0105	0.0294	0.0158
376	-0.0014	0.0123	0.0235	0.0025	0.0336	376	0.035	0.0039	0.0249	0.0137
377	-0.0025	0.0099	0.02	-0.0035	0.0277	377	0.0302	-0.001	0.0225	0.0124
378	-0.0031	0.0081	0.0167	-0.0093	0.0209	378	0.024	-0.0062	0.0198	0.0112
379	-0.0037	0.0064	0.0137	-0.0137	0.0159	379	0.0196	-0.01	0.0174	0.0101
380	-0.004	0.0049	0.0114	-0.0178	0.012	380	0.016	-0.0138	0.0154	0.0089
381	-0.0044	0.0037	0.0098	-0.0213	0.0084	381	0.0128	-0.0169	0.0142	0.0081
382	-0.0051	0.003	0.0081	-0.0243	0.0054	382	0.0105	-0.0192	0.0132	0.0081
383	-0.0051	0.002	0.0068	-0.0264	0.0031	383	0.0082	-0.0213	0.0119	0.0071
384	-0.0057	0.0014	0.0057	-0.0286	0.001	384	0.0067	-0.0229	0.0114	0.0071
385	-0.0058	0.0006	0.0046	-0.0296	-0.0004	385	0.0054	-0.0238	0.0104	0.0064
386	-0.0064	0.0003	0.0041	-0.0312	-0.0018	386	0.0046	-0.0248	0.0105	0.0067
387	-0.0062	0.0001	0.0036	-0.0324	-0.0029	387	0.0033	-0.0262	0.0098	0.0063
388	-0.007	-0.0004	0.003	-0.0346	-0.004	388	0.003	-0.0276	0.01	0.0066
389	-0.007	-0.0004	0.0028	-0.0354	-0.0046	389	0.0024	-0.0284	0.0098	0.0066
390	-0.0069	-0.0006	0.0024	-0.0362	-0.0055	390	0.0014	-0.0293	0.0093	0.0063
391	-0.0075	-0.0009	0.0022	-0.0361	-0.0057	391	0.0018	-0.0286	0.0097	0.0066
392	-0.0075	-0.0009	0.0021	-0.0368	-0.006	392	0.0015	-0.0293	0.0096	0.0066
393	-0.0074	-0.0013	0.0017	-0.0375	-0.0063	393	0.0011	-0.0301	0.0091	0.0061
394	-0.0076	-0.0011	0.0016	-0.0384	-0.0069	394	0.0007	-0.0308	0.0092	0.0065
395	-0.0076	-0.0013	0.0015	-0.0389	-0.007	395	0.0006	-0.0313	0.0091	0.0063
396	-0.0075	-0.0013	0.0014	-0.0387	-0.007	396	0.0005	-0.0312	0.0089	0.0062
397	-0.0078	-0.0016	0.0013	-0.0389	-0.0071	397	0.0007	-0.0311	0.0091	0.0062
398	-0.0078	-0.0013	0.0014	-0.0394	-0.0075	398	0.0003	-0.0316	0.0092	0.0065
399	-0.008	-0.0017	0.0013	-0.04	-0.0077	399	0.0003	-0.032	0.0093	0.0063
400	-0.008	-0.0017	0.0013	-0.04	-0.0077	400	0.0003	-0.032	0.0093	0.0063
						Max	0.6546	0.5451	0.3622	0.1942
						Min	-0.2155	-0.1693	-0.1102	-0.0495
						delta A	0.8701	0.7144	0.4724	0.2437

## Sheet: 0.4mM
nm	pH 0.5	pH 1.5	pH 2	pH 2.5	pH 3.62	nm	pH 3.6-0.5	pH 2.5-0.5	pH 2-0.5	pH 1.5-0.5
270	0.2645	0.2625	0.2625	0.2486	0.2595	270	-0.005	-0.0159	-0.002	-0.002
271	0.2742	0.2711	0.2706	0.2556	0.2662	271	-0.008	-0.0186	-0.0036	-0.0031
272	0.2844	0.2804	0.2789	0.2637	0.2738	272	-0.0106	-0.0207	-0.0055	-0.004
273	0.2969	0.2921	0.2895	0.2734	0.2832	273	-0.0137	-0.0235	-0.0074	-0.0048
274	0.3113	0.305	0.3015	0.2842	0.2939	274	-0.0174	-0.0271	-0.0098	-0.0063
275	0.3263	0.3192	0.3146	0.2957	0.3063	275	-0.02	-0.0306	-0.0117	-0.0071
276	0.3449	0.3359	0.3302	0.31	0.3209	276	-0.024	-0.0349	-0.0147	-0.009
277	0.364	0.3537	0.3463	0.3251	0.3368	277	-0.0272	-0.0389	-0.0177	-0.0103
278	0.3869	0.375	0.366	0.3437	0.3554	278	-0.0315	-0.0432	-0.0209	-0.0119
279	0.4082	0.3952	0.3851	0.3617	0.3743	279	-0.0339	-0.0465	-0.0231	-0.013
280	0.4329	0.4186	0.407	0.382	0.3953	280	-0.0376	-0.0509	-0.0259	-0.0143
281	0.462	0.4466	0.4332	0.4062	0.4204	281	-0.0416	-0.0558	-0.0288	-0.0154
282	0.4896	0.4732	0.4588	0.4296	0.4449	282	-0.0447	-0.06	-0.0308	-0.0164
283	0.5235	0.5058	0.49	0.4593	0.4752	283	-0.0483	-0.0642	-0.0335	-0.0177
284	0.5565	0.5386	0.521	0.4884	0.5048	284	-0.0517	-0.0681	-0.0355	-0.0179
285	0.5906	0.5717	0.5515	0.5182	0.5346	285	-0.056	-0.0724	-0.0391	-0.0189
286	0.6331	0.6125	0.5912	0.5552	0.5723	286	-0.0608	-0.0779	-0.0419	-0.0206
287	0.6732	0.6528	0.6303	0.5911	0.6081	287	-0.0651	-0.0821	-0.0429	-0.0204
288	0.7194	0.6973	0.6733	0.632	0.6494	288	-0.07	-0.0874	-0.0461	-0.0221
289	0.766	0.7422	0.7166	0.6729	0.6896	289	-0.0764	-0.0931	-0.0494	-0.0238
290	0.814	0.7899	0.7625	0.7158	0.7321	290	-0.0819	-0.0982	-0.0515	-0.0241
291	0.8698	0.8436	0.814	0.7634	0.7782	291	-0.0916	-0.1064	-0.0558	-0.0262
292	0.9242	0.8978	0.8637	0.8103	0.8237	292	-0.1005	-0.1139	-0.0605	-0.0264
293	0.9863	0.9571	0.9211	0.8646	0.8758	293	-0.1105	-0.1217	-0.0652	-0.0292
294	1.0429	1.0115	0.9733	0.9126	0.9225	294	-0.1204	-0.1303	-0.0696	-0.0314
295	1.1103	1.0758	1.0335	0.9689	0.9771	295	-0.1332	-0.1414	-0.0768	-0.0345
296	1.1734	1.1347	1.0923	1.0235	1.0281	296	-0.1453	-0.1499	-0.0811	-0.0387
297	1.2354	1.1942	1.1469	1.0768	1.0775	297	-0.1579	-0.1586	-0.0885	-0.0412
298	1.3052	1.2617	1.2113	1.1357	1.1343	298	-0.1709	-0.1695	-0.0939	-0.0435
299	1.3701	1.3221	1.2682	1.1917	1.1864	299	-0.1837	-0.1784	-0.1019	-0.048
300	1.442	1.3907	1.336	1.2502	1.2406	300	-0.2014	-0.1918	-0.106	-0.0513
301	1.5077	1.4503	1.3917	1.3074	1.2901	301	-0.2176	-0.2003	-0.116	-0.0574
302	1.5735	1.5093	1.4468	1.3629	1.3409	302	-0.2326	-0.2106	-0.1267	-0.0642
303	1.6382	1.5771	1.5112	1.4166	1.394	303	-0.2442	-0.2216	-0.127	-0.0611
304	1.7009	1.6319	1.5618	1.4664	1.4367	304	-0.2642	-0.2345	-0.1391	-0.069
305	1.7681	1.6918	1.6207	1.5209	1.4887	305	-0.2794	-0.2472	-0.1474	-0.0763
306	1.8182	1.7374	1.6693	1.5661	1.5272	306	-0.291	-0.2521	-0.1489	-0.0808
307	1.8657	1.7872	1.7127	1.6142	1.5709	307	-0.2948	-0.2515	-0.153	-0.0785
308	1.9013	1.8291	1.7642	1.6541	1.6052	308	-0.2961	-0.2472	-0.1371	-0.0722
309	1.9419	1.8506	1.7912	1.69	1.6353	309	-0.3066	-0.2519	-0.1507	-0.0913
310	1.9837	1.8909	1.8216	1.7214	1.6642	310	-0.3195	-0.2623	-0.1621	-0.0928
311	1.9878	1.9059	1.8447	1.748	1.6888	311	-0.299	-0.2398	-0.1431	-0.0819
312	2.0082	1.9309	1.8653	1.7606	1.7098	312	-0.2984	-0.2476	-0.1429	-0.0773
313	2.0134	1.9489	1.8885	1.785	1.724	313	-0.2894	-0.2284	-0.1249	-0.0645
314	2.0127	1.9375	1.8997	1.7961	1.7359	314	-0.2768	-0.2166	-0.113	-0.0752
315	2.0009	1.9465	1.8892	1.8051	1.7426	315	-0.2583	-0.1958	-0.1117	-0.0544
316	1.9948	1.9204	1.8921	1.803	1.7399	316	-0.2549	-0.1918	-0.1027	-0.0744
317	1.9539	1.9033	1.8624	1.7955	1.7358	317	-0.2181	-0.1584	-0.0915	-0.0506
318	1.9156	1.8683	1.8508	1.7962	1.7257	318	-0.1899	-0.1194	-0.0648	-0.0473
319	1.8745	1.839	1.8306	1.7698	1.7084	319	-0.1661	-0.1047	-0.0439	-0.0355
320	1.8521	1.8221	1.818	1.7545	1.7043	320	-0.1478	-0.0976	-0.0341	-0.03
321	1.7233	1.7233	1.7447	1.727	1.6671	321	-0.0562	0.0037	0.0214	0
322	1.6473	1.6623	1.6875	1.682	1.6349	322	-0.0124	0.0347	0.0402	0.015
323	1.549	1.5761	1.6188	1.6462	1.5992	323	0.0502	0.0972	0.0698	0.0271
324	1.4563	1.495	1.5542	1.5947	1.5614	324	0.1051	0.1384	0.0979	0.0387
325	1.3576	1.4178	1.4963	1.5514	1.5316	325	0.174	0.1938	0.1387	0.0602
326	1.2459	1.3229	1.4238	1.4923	1.4929	326	0.247	0.2464	0.1779	0.077
327	1.1406	1.2344	1.3558	1.4448	1.4542	327	0.3136	0.3042	0.2152	0.0938
328	1.0299	1.1453	1.2837	1.3968	1.4136	328	0.3837	0.3669	0.2538	0.1154
329	0.929	1.0639	1.2172	1.3463	1.3796	329	0.4506	0.4173	0.2882	0.1349
330	0.8228	0.9743	1.1458	1.2913	1.3445	330	0.5217	0.4685	0.323	0.1515
331	0.7352	0.9019	1.0893	1.2542	1.3107	331	0.5755	0.519	0.3541	0.1667
332	0.6421	0.8238	1.027	1.2045	1.2739	332	0.6318	0.5624	0.3849	0.1817
333	0.5646	0.7592	0.9725	1.1657	1.2446	333	0.68	0.6011	0.4079	0.1946
334	0.4908	0.6971	0.9209	1.1216	1.2115	334	0.7207	0.6308	0.4301	0.2063
335	0.4289	0.6442	0.8755	1.0902	1.1847	335	0.7558	0.6613	0.4466	0.2153
336	0.3747	0.5963	0.8371	1.0573	1.1612	336	0.7865	0.6826	0.4624	0.2216
337	0.3237	0.5532	0.7983	1.0271	1.1345	337	0.8108	0.7034	0.4746	0.2295
338	0.2841	0.5174	0.7682	0.9999	1.1137	338	0.8296	0.7158	0.4841	0.2333
339	0.2466	0.4842	0.7385	0.9739	1.0898	339	0.8432	0.7273	0.4919	0.2376
340	0.2195	0.4593	0.7151	0.9561	1.0738	340	0.8543	0.7366	0.4956	0.2398
341	0.1931	0.4342	0.6916	0.9357	1.0537	341	0.8606	0.7426	0.4985	0.2411
342	0.1735	0.4158	0.672	0.9174	1.039	342	0.8655	0.7439	0.4985	0.2423
343	0.1557	0.397	0.6529	0.8966	1.0205	343	0.8648	0.7409	0.4972	0.2413
344	0.1416	0.3817	0.6361	0.8801	1.0014	344	0.8598	0.7385	0.4945	0.2401
345	0.1284	0.3663	0.6175	0.8612	0.9811	345	0.8527	0.7328	0.4891	0.2379
346	0.1184	0.3531	0.6019	0.8437	0.9634	346	0.845	0.7253	0.4835	0.2347
347	0.1083	0.3393	0.5834	0.8228	0.9417	347	0.8334	0.7145	0.4751	0.231
348	0.1004	0.3269	0.5655	0.8023	0.9172	348	0.8168	0.7019	0.4651	0.2265
349	0.0931	0.3146	0.5489	0.78	0.8952	349	0.8021	0.6869	0.4558	0.2215
350	0.0858	0.3012	0.5275	0.755	0.8661	350	0.7803	0.6692	0.4417	0.2154
351	0.0794	0.2878	0.5076	0.7303	0.8393	351	0.7599	0.6509	0.4282	0.2084
352	0.0728	0.2732	0.4846	0.7013	0.8061	352	0.7333	0.6285	0.4118	0.2004
353	0.0673	0.2596	0.4628	0.6746	0.7757	353	0.7084	0.6073	0.3955	0.1923
354	0.0619	0.246	0.4406	0.6448	0.7419	354	0.68	0.5829	0.3787	0.1841
355	0.0587	0.238	0.428	0.6291	0.7233	355	0.6646	0.5704	0.3693	0.1793
356	0.0472	0.2081	0.3805	0.5688	0.6552	356	0.608	0.5216	0.3333	0.1609
357	0.0416	0.1927	0.3521	0.5342	0.6161	357	0.5745	0.4926	0.3105	0.1511
358	0.0364	0.1767	0.3247	0.4961	0.5722	358	0.5358	0.4597	0.2883	0.1403
359	0.0316	0.1604	0.2967	0.4599	0.5317	359	0.5001	0.4283	0.2651	0.1288
360	0.0265	0.1428	0.2663	0.4205	0.4846	360	0.4581	0.394	0.2398	0.1163
361	0.0215	0.1277	0.239	0.3842	0.4452	361	0.4237	0.3627	0.2175	0.1062
362	0.0168	0.111	0.2107	0.3464	0.3994	362	0.3826	0.3296	0.1939	0.0942
363	0.0127	0.0966	0.1859	0.3111	0.3597	363	0.347	0.2984	0.1732	0.0839
364	0.0086	0.0815	0.1586	0.2758	0.3186	364	0.31	0.2672	0.15	0.0729
365	0.0051	0.0684	0.1355	0.246	0.2825	365	0.2774	0.2409	0.1304	0.0633
366	0.0014	0.0548	0.1112	0.2131	0.2456	366	0.2442	0.2117	0.1098	0.0534
367	-0.0019	0.0432	0.0908	0.1856	0.2135	367	0.2154	0.1875	0.0927	0.0451
368	-0.0059	0.0315	0.07	0.1589	0.1832	368	0.1891	0.1648	0.0759	0.0374
369	-0.008	0.022	0.0524	0.1354	0.1551	369	0.1631	0.1434	0.0604	0.03
370	-0.0113	0.0118	0.0355	0.1132	0.1297	370	0.141	0.1245	0.0468	0.0231
371	-0.0129	0.0044	0.0221	0.0958	0.1084	371	0.1213	0.1087	0.035	0.0173
372	-0.0154	-0.0029	0.0081	0.0774	0.0872	372	0.1026	0.0928	0.0235	0.0125
373	-0.018	-0.0098	-0.0033	0.0635	0.0711	373	0.0891	0.0815	0.0147	0.0082
374	-0.0195	-0.015	-0.0129	0.0506	0.056	374	0.0755	0.0701	0.0066	0.0045
375	-0.0206	-0.0192	-0.0207	0.0402	0.0432	375	0.0638	0.0608	-0.0001	0.0014
376	-0.0218	-0.023	-0.028	0.0301	0.0314	376	0.0532	0.0519	-0.0062	-0.0012
377	-0.0227	-0.0265	-0.034	0.0227	0.0237	377	0.0464	0.0454	-0.0113	-0.0038
378	-0.0244	-0.0307	-0.0401	0.0158	0.0147	378	0.0391	0.0402	-0.0157	-0.0063
379	-0.0257	-0.0335	-0.0452	0.0099	0.0079	379	0.0336	0.0356	-0.0195	-0.0078
380	-0.0258	-0.0359	-0.0489	0.0053	0.002	380	0.0278	0.0311	-0.0231	-0.0101
381	-0.0276	-0.038	-0.0527	0.0017	-0.0026	381	0.025	0.0293	-0.0251	-0.0104
382	-0.0283	-0.0402	-0.0563	-0.0025	-0.0072	382	0.0211	0.0258	-0.028	-0.0119
383	-0.0291	-0.0417	-0.0588	-0.0048	-0.01	383	0.0191	0.0243	-0.0297	-0.0126
384	-0.0297	-0.0431	-0.061	-0.0073	-0.0129	384	0.0168	0.0224	-0.0313	-0.0134
385	-0.0302	-0.0443	-0.0627	-0.0087	-0.015	385	0.0152	0.0215	-0.0325	-0.0141
386	-0.0301	-0.0447	-0.0636	-0.0103	-0.0164	386	0.0137	0.0198	-0.0335	-0.0146
387	-0.0312	-0.0461	-0.0658	-0.0119	-0.018	387	0.0132	0.0193	-0.0346	-0.0149
388	-0.0327	-0.0483	-0.0686	-0.0129	-0.0199	388	0.0128	0.0198	-0.0359	-0.0156
389	-0.0333	-0.0491	-0.0699	-0.0138	-0.0217	389	0.0116	0.0195	-0.0366	-0.0158
390	-0.0335	-0.0494	-0.0701	-0.0143	-0.0218	390	0.0117	0.0192	-0.0366	-0.0159
391	-0.033	-0.0491	-0.07	-0.0148	-0.022	391	0.011	0.0182	-0.037	-0.0161
392	-0.0336	-0.05	-0.071	-0.0154	-0.0227	392	0.0109	0.0182	-0.0374	-0.0164
393	-0.0344	-0.051	-0.0725	-0.0162	-0.0236	393	0.0108	0.0182	-0.0381	-0.0166
394	-0.0351	-0.052	-0.0736	-0.0163	-0.0244	394	0.0107	0.0188	-0.0385	-0.0169
395	-0.0357	-0.0527	-0.0747	-0.0167	-0.0248	395	0.0109	0.019	-0.039	-0.017
396	-0.0355	-0.0524	-0.0746	-0.0166	-0.0249	396	0.0106	0.0189	-0.0391	-0.0169
397	-0.0355	-0.0524	-0.0745	-0.017	-0.025	397	0.0105	0.0185	-0.039	-0.0169
398	-0.0363	-0.0535	-0.0763	-0.0175	-0.0257	398	0.0106	0.0188	-0.04	-0.0172
399	-0.0368	-0.0545	-0.0769	-0.0177	-0.0263	399	0.0105	0.0191	-0.0401	-0.0177
400	-0.0368	-0.0545	-0.0769	-0.0177	-0.0263	400	0.0105	0.0191	-0.0401	-0.0177
						Max	0.8655	0.7439	0.4985	0.2423
						Min	-0.3195	-0.2623	-0.1621	-0.0928
						delta A	1.185	1.0062	0.6606	0.3351

## Sheet: AAD plots
	0.1	0.2	0.3	0.4
pH 3.6	0.3378	0.6064	0.8701	1.185
pH 2.5	0.2777	0.5064	0.7144	1.0062
pH 2	0.186	0.3185	0.4724	0.6606
pH 1.5	0.1057	0.1686	0.2437	0.3351

## Sheet: Final calc.
0.1mM pH	0.2mM pH	0.3mM pH	0.4mM pH	Avg pH	[H+]	Slopes	Numerator	Denominator	Ka	pKa	Mean pKa	Std.Dev.
0.54	0.54	0.54	0.49	0.5275	0.296825						1.92141	0.050011
1.51	1.5	1.51	1.5	1.505	0.0312608	0.8381	0.00935273	0.7894	0.0118479	1.92636
1.99	1.98	1.98	1.99	1.985	0.0103514	1.6275	0.0183827	1.6481	0.0111539	1.95257		Confidence
2.52	2.5	2.5	2.49	2.5025	0.00314413	2.4862	0.0254879	2.1289	0.0119724	1.92182		0.0400164
3.62	3.62	3.63	3.61	3.62	0.000239883	2.967	0.00903001	0.8587	0.0105159	1.97815
							0.0161352	1.3395	0.0120457	1.91917
							0.00710519	0.4808	0.0147779	1.83039
Q test	for pKa 1.83
Q table 95	0.625
Q calc	0.600818	Keep
