# Supplementary material for: Modification of the Spectral Absorbance Difference Method for Determining the Dissociation Constants of Polyprotic Acids with Delocalized π‑Systems
Source: ACS Omega. 2025 Oct 1;10(40):47210–5. doi: 10.1021/acsomega.5c06049 (PMC12529155; doi:10.1021/acsomega.5c06049)
Supplement: Supplementary file 3 [file ao5c06049_si_003.xlsx]

## Sheet: .02mM
nm	pH 3	pH 4	pH 4.8	pH 5	pH 6		nm	pH 3-6	pH 4-6	pH 4.8-6	pH 5-6		wavelength
230	0.2246	0.2152	0.1661	0.2042	0.1893		230	0.0353	0.0259	-0.0232	0.0149	max	344	0.073	0.053	0.0061	0.0133
231	0.2159	0.2079	0.1639	0.1986	0.1844		231	0.0315	0.0235	-0.0205	0.0142	min	260	-0.0514	-0.0282	-0.012	0.0094
232	0.2067	0.2004	0.1607	0.1927	0.1785		232	0.0282	0.0219	-0.0178	0.0142		Abs. Abs.	0.1244	0.0812	0.0181	0.0039
233	0.1991	0.1938	0.1578	0.1877	0.1736		233	0.0255	0.0202	-0.0158	0.0141
234	0.1911	0.1866	0.1542	0.1816	0.1679		234	0.0232	0.0187	-0.0137	0.0137
235	0.1846	0.1804	0.1512	0.1762	0.1632		235	0.0214	0.0172	-0.012	0.013
236	0.1782	0.1754	0.1475	0.1718	0.1584		236	0.0198	0.017	-0.0109	0.0134
237	0.1718	0.1691	0.144	0.1668	0.1535		237	0.0183	0.0156	-0.0095	0.0133
238	0.1655	0.164	0.1409	0.1626	0.1497		238	0.0158	0.0143	-0.0088	0.0129
239	0.1592	0.1592	0.1382	0.1591	0.1464		239	0.0128	0.0128	-0.0082	0.0127
240	0.1517	0.1529	0.1349	0.1553	0.1428		240	0.0089	0.0101	-0.0079	0.0125
241	0.1452	0.1472	0.1319	0.1518	0.1398		241	0.0054	0.0074	-0.0079	0.012
242	0.1369	0.1415	0.1288	0.1482	0.137		242	-0.0001	0.0045	-0.0082	0.0112
243	0.13	0.1357	0.1262	0.1455	0.1341		243	-0.0041	0.0016	-0.0079	0.0114
244	0.1227	0.1303	0.1233	0.1429	0.1317		244	-0.009	-0.0014	-0.0084	0.0112
245	0.1155	0.1249	0.1207	0.1401	0.1293		245	-0.0138	-0.0044	-0.0086	0.0108
246	0.1091	0.1203	0.1187	0.138	0.1276		246	-0.0185	-0.0073	-0.0089	0.0104
247	0.1035	0.1162	0.1167	0.136	0.1262		247	-0.0227	-0.01	-0.0095	0.0098
248	0.0978	0.112	0.1151	0.1346	0.1246		248	-0.0268	-0.0126	-0.0095	0.01
249	0.093	0.1091	0.1138	0.1334	0.1239		249	-0.0309	-0.0148	-0.0101	0.0095
250	0.0885	0.1057	0.1124	0.1325	0.1229		250	-0.0344	-0.0172	-0.0105	0.0096
251	0.0847	0.1029	0.1114	0.1315	0.1226		251	-0.0379	-0.0197	-0.0112	0.0089
252	0.0811	0.1004	0.1105	0.1311	0.1213		252	-0.0402	-0.0209	-0.0108	0.0098
253	0.0774	0.0979	0.1093	0.1303	0.1207		253	-0.0433	-0.0228	-0.0114	0.0096
254	0.0746	0.0958	0.1082	0.1294	0.1202		254	-0.0456	-0.0244	-0.012	0.0092
255	0.0716	0.0934	0.1071	0.128	0.1191		255	-0.0475	-0.0257	-0.012	0.0089
256	0.0686	0.0911	0.1055	0.1268	0.1176		256	-0.049	-0.0265	-0.0121	0.0092
257	0.0659	0.089	0.1041	0.1254	0.1164		257	-0.0505	-0.0274	-0.0123	0.009
258	0.0632	0.087	0.1022	0.1234	0.1142		258	-0.051	-0.0272	-0.012	0.0092
259	0.0609	0.0842	0.1003	0.1215	0.1121		259	-0.0512	-0.0279	-0.0118	0.0094
260	0.0587	0.0819	0.0981	0.1195	0.1101		260	-0.0514	-0.0282	-0.012	0.0094
261	0.0565	0.0798	0.0956	0.1167	0.1075		261	-0.051	-0.0277	-0.0119	0.0092
262	0.0542	0.0772	0.093	0.1143	0.1048		262	-0.0506	-0.0276	-0.0118	0.0095
263	0.0523	0.0749	0.0904	0.1111	0.1016		263	-0.0493	-0.0267	-0.0112	0.0095
264	0.0507	0.0726	0.0876	0.1083	0.099		264	-0.0483	-0.0264	-0.0114	0.0093
265	0.0493	0.0709	0.085	0.1056	0.096		265	-0.0467	-0.0251	-0.011	0.0096
266	0.0483	0.0686	0.0823	0.1022	0.0924		266	-0.0441	-0.0238	-0.0101	0.0098
267	0.0469	0.0669	0.0796	0.0992	0.0897		267	-0.0428	-0.0228	-0.0101	0.0095
268	0.0461	0.0651	0.0771	0.0963	0.0865		268	-0.0404	-0.0214	-0.0094	0.0098
269	0.0458	0.0638	0.0748	0.0938	0.0843		269	-0.0385	-0.0205	-0.0095	0.0095
270	0.0455	0.0628	0.0731	0.0916	0.0813		270	-0.0358	-0.0185	-0.0082	0.0103
271	0.0455	0.0614	0.0707	0.0884	0.0793		271	-0.0338	-0.0179	-0.0086	0.0091
272	0.0463	0.061	0.0688	0.0864	0.0774		272	-0.0311	-0.0164	-0.0086	0.009
273	0.0468	0.0604	0.0679	0.085	0.0756		273	-0.0288	-0.0152	-0.0077	0.0094
274	0.0474	0.0609	0.067	0.0839	0.0744		274	-0.027	-0.0135	-0.0074	0.0095
275	0.0488	0.0611	0.0666	0.0826	0.074		275	-0.0252	-0.0129	-0.0074	0.0086
276	0.0498	0.0619	0.0668	0.0821	0.0739		276	-0.0241	-0.012	-0.0071	0.0082
277	0.0516	0.0629	0.0672	0.0822	0.0739		277	-0.0223	-0.011	-0.0067	0.0083
278	0.0533	0.0645	0.0681	0.0825	0.0749		278	-0.0216	-0.0104	-0.0068	0.0076
279	0.0553	0.0657	0.0692	0.0832	0.0758		279	-0.0205	-0.0101	-0.0066	0.0074
280	0.0575	0.0678	0.0709	0.0843	0.0772		280	-0.0197	-0.0094	-0.0063	0.0071
281	0.0601	0.07	0.0729	0.0861	0.0795		281	-0.0194	-0.0095	-0.0066	0.0066
282	0.0625	0.0725	0.075	0.0876	0.0813		282	-0.0188	-0.0088	-0.0063	0.0063
283	0.0656	0.0753	0.0773	0.0898	0.0841		283	-0.0185	-0.0088	-0.0068	0.0057
284	0.0687	0.0781	0.0803	0.0923	0.0868		284	-0.0181	-0.0087	-0.0065	0.0055
285	0.0716	0.0806	0.0832	0.0944	0.0898		285	-0.0182	-0.0092	-0.0066	0.0046
286	0.0754	0.0843	0.0865	0.0972	0.093		286	-0.0176	-0.0087	-0.0065	0.0042
287	0.0788	0.0874	0.0892	0.1004	0.0961		287	-0.0173	-0.0087	-0.0069	0.0043
288	0.0823	0.091	0.0929	0.1036	0.1001		288	-0.0178	-0.0091	-0.0072	0.0035
289	0.086	0.0945	0.0965	0.1067	0.1033		289	-0.0173	-0.0088	-0.0068	0.0034
290	0.0893	0.0985	0.0998	0.1101	0.107		290	-0.0177	-0.0085	-0.0072	0.0031
291	0.0937	0.1023	0.104	0.1143	0.1109		291	-0.0172	-0.0086	-0.0069	0.0034
292	0.0976	0.106	0.1077	0.1177	0.115		292	-0.0174	-0.009	-0.0073	0.0027
293	0.1017	0.1104	0.1112	0.1214	0.1186		293	-0.0169	-0.0082	-0.0074	0.0028
294	0.1057	0.1146	0.1149	0.1251	0.1226		294	-0.0169	-0.008	-0.0077	0.0025
295	0.1102	0.1186	0.1189	0.1292	0.1268		295	-0.0166	-0.0082	-0.0079	0.0024
296	0.1145	0.1224	0.1232	0.1329	0.1307		296	-0.0162	-0.0083	-0.0075	0.0022
297	0.1187	0.1268	0.1267	0.1368	0.1341		297	-0.0154	-0.0073	-0.0074	0.0027
298	0.1232	0.1316	0.131	0.1411	0.1387		298	-0.0155	-0.0071	-0.0077	0.0024
299	0.1274	0.1359	0.1348	0.1451	0.1425		299	-0.0151	-0.0066	-0.0077	0.0026
300	0.1323	0.1403	0.139	0.1489	0.1465		300	-0.0142	-0.0062	-0.0075	0.0024
301	0.1368	0.1442	0.1424	0.1524	0.15		301	-0.0132	-0.0058	-0.0076	0.0024
302	0.1411	0.1484	0.1461	0.1563	0.1537		302	-0.0126	-0.0053	-0.0076	0.0026
303	0.1459	0.1529	0.1498	0.1602	0.1572		303	-0.0113	-0.0043	-0.0074	0.003
304	0.15	0.1569	0.1532	0.1634	0.1601		304	-0.0101	-0.0032	-0.0069	0.0033
305	0.1548	0.1616	0.1569	0.167	0.1638		305	-0.009	-0.0022	-0.0069	0.0032
306	0.159	0.1649	0.1595	0.1699	0.1666		306	-0.0076	-0.0017	-0.0071	0.0033
307	0.1634	0.1688	0.1626	0.1727	0.1691		307	-0.0057	-0.0003	-0.0065	0.0036
308	0.1684	0.1734	0.1652	0.1761	0.1723		308	-0.0039	0.0011	-0.0071	0.0038
309	0.1723	0.1767	0.1683	0.1788	0.1746		309	-0.0023	0.0021	-0.0063	0.0042
310	0.1764	0.1801	0.1705	0.1813	0.1768		310	-0.0004	0.0033	-0.0063	0.0045
311	0.1801	0.1835	0.1732	0.1834	0.179		311	0.0011	0.0045	-0.0058	0.0044
312	0.1847	0.1868	0.1752	0.1858	0.1811		312	0.0036	0.0057	-0.0059	0.0047
313	0.1881	0.1901	0.1769	0.1873	0.1824		313	0.0057	0.0077	-0.0055	0.0049
314	0.1915	0.1924	0.1786	0.1888	0.1832		314	0.0083	0.0092	-0.0046	0.0056
315	0.1945	0.1949	0.1791	0.1894	0.1843		315	0.0102	0.0106	-0.0052	0.0051
316	0.1974	0.1969	0.1801	0.1899	0.1849		316	0.0125	0.012	-0.0048	0.005
317	0.1999	0.199	0.1802	0.1907	0.1844		317	0.0155	0.0146	-0.0042	0.0063
318	0.2027	0.2002	0.1803	0.1905	0.1832		318	0.0195	0.017	-0.0029	0.0073
319	0.2046	0.2011	0.1795	0.1899	0.1825		319	0.0221	0.0186	-0.003	0.0074
320	0.2057	0.2018	0.1791	0.1898	0.182		320	0.0237	0.0198	-0.0029	0.0078
321	0.2081	0.2021	0.1774	0.1874	0.1794		321	0.0287	0.0227	-0.002	0.008
322	0.209	0.2028	0.176	0.1864	0.1778		322	0.0312	0.025	-0.0018	0.0086
323	0.2101	0.2032	0.175	0.1851	0.1759		323	0.0342	0.0273	-0.0009	0.0092
324	0.2113	0.2028	0.1738	0.1831	0.1745		324	0.0368	0.0283	-0.0007	0.0086
325	0.2119	0.2026	0.1718	0.1815	0.1723		325	0.0396	0.0303	-0.0005	0.0092
326	0.2122	0.2023	0.1704	0.1797	0.1704		326	0.0418	0.0319	0	0.0093
327	0.2124	0.202	0.1685	0.1783	0.1682		327	0.0442	0.0338	0.0003	0.0101
328	0.2128	0.2008	0.1671	0.176	0.1661		328	0.0467	0.0347	0.001	0.0099
329	0.2124	0.2002	0.165	0.1743	0.1635		329	0.0489	0.0367	0.0015	0.0108
330	0.2126	0.1999	0.1636	0.1716	0.1615		330	0.0511	0.0384	0.0021	0.0101
331	0.2122	0.1988	0.1612	0.1705	0.1592		331	0.053	0.0396	0.002	0.0113
332	0.2124	0.1981	0.1591	0.1681	0.1565		332	0.0559	0.0416	0.0026	0.0116
333	0.2119	0.1973	0.1572	0.1658	0.1541		333	0.0578	0.0432	0.0031	0.0117
334	0.2112	0.1956	0.1549	0.1632	0.1519		334	0.0593	0.0437	0.003	0.0113
335	0.2106	0.1943	0.1527	0.1611	0.1495		335	0.0611	0.0448	0.0032	0.0116
336	0.2096	0.1929	0.1501	0.1587	0.1471		336	0.0625	0.0458	0.003	0.0116
337	0.2086	0.191	0.1481	0.1563	0.144		337	0.0646	0.047	0.0041	0.0123
338	0.2071	0.1894	0.1453	0.1537	0.1412		338	0.0659	0.0482	0.0041	0.0125
339	0.2056	0.1871	0.1426	0.1505	0.1379		339	0.0677	0.0492	0.0047	0.0126
340	0.2041	0.1853	0.1403	0.1472	0.1348		340	0.0693	0.0505	0.0055	0.0124
341	0.2018	0.1833	0.1371	0.1449	0.1316		341	0.0702	0.0517	0.0055	0.0133
342	0.1999	0.1805	0.1343	0.1416	0.1288		342	0.0711	0.0517	0.0055	0.0128
343	0.198	0.1779	0.1313	0.1388	0.1255		343	0.0725	0.0524	0.0058	0.0133
344	0.1952	0.1752	0.1283	0.1355	0.1222		344	0.073	0.053	0.0061	0.0133
345	0.1927	0.1724	0.1247	0.1324	0.1187		345	0.074	0.0537	0.006	0.0137
346	0.1895	0.1691	0.1218	0.1291	0.116		346	0.0735	0.0531	0.0058	0.0131
347	0.1859	0.1656	0.1186	0.1253	0.1127		347	0.0732	0.0529	0.0059	0.0126
348	0.1825	0.1624	0.1156	0.1223	0.1098		348	0.0727	0.0526	0.0058	0.0125
349	0.1793	0.1587	0.1123	0.1192	0.1063		349	0.073	0.0524	0.006	0.0129
350	0.1741	0.1545	0.1087	0.115	0.1028		350	0.0713	0.0517	0.0059	0.0122
351	0.1702	0.1502	0.1057	0.1116	0.0996		351	0.0706	0.0506	0.0061	0.012
352	0.1645	0.1455	0.1017	0.1083	0.0961		352	0.0684	0.0494	0.0056	0.0122
353	0.1592	0.1411	0.0988	0.105	0.0935		353	0.0657	0.0476	0.0053	0.0115
354	0.1537	0.1363	0.0949	0.1017	0.0904		354	0.0633	0.0459	0.0045	0.0113
355	0.1507	0.1338	0.0933	0.0993	0.0881		355	0.0626	0.0457	0.0052	0.0112
356	0.1417	0.125	0.0881	0.0931	0.0838		356	0.0579	0.0412	0.0043	0.0093
357	0.1355	0.12	0.0842	0.09	0.0796		357	0.0559	0.0404	0.0046	0.0104
358	0.1287	0.1148	0.0805	0.0864	0.0771		358	0.0516	0.0377	0.0034	0.0093
359	0.1236	0.1094	0.0776	0.0825	0.0743		359	0.0493	0.0351	0.0033	0.0082
360	0.1159	0.1039	0.0737	0.0797	0.0709		360	0.045	0.033	0.0028	0.0088
361	0.1104	0.0989	0.0706	0.0761	0.0673		361	0.0431	0.0316	0.0033	0.0088
362	0.1031	0.0932	0.0666	0.0718	0.065		362	0.0381	0.0282	0.0016	0.0068
363	0.0981	0.0894	0.0634	0.0692	0.0625		363	0.0356	0.0269	0.0009	0.0067
364	0.093	0.0836	0.0605	0.0658	0.0595		364	0.0335	0.0241	0.001	0.0063
365	0.0872	0.0792	0.0576	0.0632	0.057		365	0.0302	0.0222	0.0006	0.0062
366	0.0815	0.0751	0.0548	0.0599	0.0537		366	0.0278	0.0214	0.0011	0.0062
367	0.0766	0.0704	0.0513	0.0569	0.0511		367	0.0255	0.0193	0.0002	0.0058
368	0.0725	0.0667	0.0487	0.0538	0.0489		368	0.0236	0.0178	-0.0002	0.0049
369	0.0681	0.063	0.0465	0.0513	0.0467		369	0.0214	0.0163	-0.0002	0.0046
370	0.0635	0.0595	0.0434	0.0491	0.0444		370	0.0191	0.0151	-0.001	0.0047
371	0.0604	0.0559	0.0413	0.0461	0.0419		371	0.0185	0.014	-0.0006	0.0042
372	0.056	0.0525	0.0386	0.0439	0.0398		372	0.0162	0.0127	-0.0012	0.0041
373	0.0527	0.05	0.0363	0.0413	0.0375		373	0.0152	0.0125	-0.0012	0.0038
374	0.0493	0.0469	0.0341	0.0392	0.0356		374	0.0137	0.0113	-0.0015	0.0036
375	0.0462	0.0439	0.0321	0.0366	0.0336		375	0.0126	0.0103	-0.0015	0.003
376	0.0429	0.041	0.0296	0.0347	0.0318		376	0.0111	0.0092	-0.0022	0.0029
377	0.0405	0.0387	0.0277	0.0329	0.03		377	0.0105	0.0087	-0.0023	0.0029
378	0.0369	0.0357	0.0258	0.031	0.0281		378	0.0088	0.0076	-0.0023	0.0029
379	0.0346	0.0335	0.0241	0.0288	0.0264		379	0.0082	0.0071	-0.0023	0.0024
380	0.032	0.0312	0.0225	0.0271	0.0247		380	0.0073	0.0065	-0.0022	0.0024
381	0.03	0.0293	0.0209	0.0252	0.0235		381	0.0065	0.0058	-0.0026	0.0017
382	0.0279	0.0269	0.0194	0.0236	0.0217		382	0.0062	0.0052	-0.0023	0.0019
383	0.0254	0.0252	0.0177	0.0224	0.0203		383	0.0051	0.0049	-0.0026	0.0021
384	0.0232	0.0231	0.0161	0.0204	0.0188		384	0.0044	0.0043	-0.0027	0.0016
385	0.0215	0.0215	0.0146	0.0191	0.0176		385	0.0039	0.0039	-0.003	0.0015
386	0.0198	0.0196	0.0137	0.018	0.0168		386	0.003	0.0028	-0.0031	0.0012
387	0.0177	0.0183	0.0125	0.0165	0.0156		387	0.0021	0.0027	-0.0031	0.0009
388	0.0161	0.0166	0.011	0.0154	0.0145		388	0.0016	0.0021	-0.0035	0.0009
389	0.0147	0.0152	0.0098	0.0143	0.0134		389	0.0013	0.0018	-0.0036	0.0009
390	0.0128	0.0137	0.0088	0.0134	0.0125		390	0.0003	0.0012	-0.0037	0.0009
391	0.0116	0.0126	0.008	0.0122	0.0115		391	0.0001	0.0011	-0.0035	0.0007
392	0.01	0.0112	0.0068	0.0113	0.0106		392	-0.0006	0.0006	-0.0038	0.0007
393	0.009	0.0101	0.0061	0.0104	0.0099		393	-0.0009	0.0002	-0.0038	0.0005
394	0.0075	0.0092	0.0051	0.0095	0.0092		394	-0.0017	0	-0.0041	0.0003
395	0.0065	0.0081	0.0047	0.0087	0.0083		395	-0.0018	-0.0002	-0.0036	0.0004
396	0.0054	0.0071	0.0038	0.0078	0.0075		396	-0.0021	-0.0004	-0.0037	0.0003
397	0.0044	0.0061	0.0029	0.007	0.0069		397	-0.0025	-0.0008	-0.004	0.0001
398	0.0033	0.005	0.0024	0.0064	0.0063		398	-0.003	-0.0013	-0.0039	0.0001
399	0.0028	0.0045	0.002	0.0056	0.0056		399	-0.0028	-0.0011	-0.0036	0
400	0.0017	0.0039	0.0013	0.0052	0.0049		400	-0.0032	-0.001	-0.0036	0.0003
401	0.0013	0.003	0.0007	0.0048	0.0044		401	-0.0031	-0.0014	-0.0037	0.0004
402	0.0003	0.0028	0.0002	0.0043	0.0042		402	-0.0039	-0.0014	-0.004	0.0001
403	-0.0003	0.0022	-0.0005	0.0038	0.0038		403	-0.0041	-0.0016	-0.0043	0
404	-0.0006	0.0015	-0.0008	0.0034	0.0037		404	-0.0043	-0.0022	-0.0045	-0.0003
405	-0.0012	0.001	-0.0015	0.003	0.003		405	-0.0042	-0.002	-0.0045	0
406	-0.0016	0.0009	-0.0018	0.0024	0.0026		406	-0.0042	-0.0017	-0.0044	-0.0002
407	-0.002	0.0003	-0.0018	0.0019	0.0027		407	-0.0047	-0.0024	-0.0045	-0.0008
408	-0.0023	-0.0001	-0.002	0.0019	0.0023		408	-0.0046	-0.0024	-0.0043	-0.0004
409	-0.0026	-0.0003	-0.0025	0.0016	0.0023		409	-0.0049	-0.0026	-0.0048	-0.0007
410	-0.003	-0.0004	-0.0027	0.0014	0.0017		410	-0.0047	-0.0021	-0.0044	-0.0003
411	-0.0032	-0.0009	-0.0028	0.0011	0.0016		411	-0.0048	-0.0025	-0.0044	-0.0005
412	-0.0032	-0.001	-0.0031	0.0011	0.0014		412	-0.0046	-0.0024	-0.0045	-0.0003
413	-0.0037	-0.0013	-0.0031	0.0008	0.0012		413	-0.0049	-0.0025	-0.0043	-0.0004
414	-0.0039	-0.0013	-0.0033	0.0007	0.0013		414	-0.0052	-0.0026	-0.0046	-0.0006
415	-0.005	-0.0019	-0.0045	0.0001	0.0008		415	-0.0058	-0.0027	-0.0053	-0.0007
416	-0.0051	-0.0019	-0.0046	-0.0001	0.0009		416	-0.006	-0.0028	-0.0055	-0.001
417	-0.0051	-0.0023	-0.0048	-0.0003	0.0007		417	-0.0058	-0.003	-0.0055	-0.001
418	-0.0053	-0.0024	-0.0049	-0.0002	0.0006		418	-0.0059	-0.003	-0.0055	-0.0008
419	-0.0054	-0.0023	-0.005	-0.0004	0.0004		419	-0.0058	-0.0027	-0.0054	-0.0008
420	-0.0057	-0.0025	-0.0054	-0.0005	0.0003		420	-0.006	-0.0028	-0.0057	-0.0008
421	-0.0055	-0.0025	-0.0053	-0.0007	0.0003		421	-0.0058	-0.0028	-0.0056	-0.001
422	-0.0054	-0.0026	-0.0054	-0.0008	0.0002		422	-0.0056	-0.0028	-0.0056	-0.001
423	-0.0057	-0.0029	-0.0056	-0.0007	0.0001		423	-0.0058	-0.003	-0.0057	-0.0008
424	-0.0058	-0.0029	-0.0056	-0.0008	0		424	-0.0058	-0.0029	-0.0056	-0.0008
425	-0.0058	-0.0029	-0.0054	-0.001	-0.0003		425	-0.0055	-0.0026	-0.0051	-0.0007
426	-0.0058	-0.0029	-0.0055	-0.0011	-0.0003		426	-0.0055	-0.0026	-0.0052	-0.0008
427	-0.006	-0.0029	-0.0056	-0.001	-0.0003		427	-0.0057	-0.0026	-0.0053	-0.0007
428	-0.006	-0.0029	-0.0057	-0.0013	-0.0004		428	-0.0056	-0.0025	-0.0053	-0.0009
429	-0.006	-0.003	-0.0058	-0.0011	-0.0005		429	-0.0055	-0.0025	-0.0053	-0.0006
430	-0.0058	-0.0032	-0.0058	-0.0012	-0.0006		430	-0.0052	-0.0026	-0.0052	-0.0006

## Sheet: .04mM
nm	pH 3	pH 4	pH 4.8	pH 5	pH 6		nm	pH 3-6	pH 4-6	pH 4.8-6	pH 5-6		wavelength
230	0.4624	0.4302	0.4063	0.3842	0.3715		230	0.0909	0.0587	0.0348	0.0127	max	344	0.1615	0.1093	0.0284	0.0226
231	0.4444	0.4157	0.3921	0.3741	0.3614		231	0.083	0.0543	0.0307	0.0127	min	260	-0.0876	-0.0536	-0.0102	-0.0044
232	0.426	0.4003	0.3769	0.3627	0.3508		232	0.0752	0.0495	0.0261	0.0119		Abs. Abs.	0.2491	0.1629	0.0386	0.027
233	0.4107	0.3872	0.3645	0.3523	0.3408		233	0.0699	0.0464	0.0237	0.0115
234	0.3942	0.3729	0.3504	0.3405	0.329		234	0.0652	0.0439	0.0214	0.0115
235	0.3809	0.3611	0.3388	0.3308	0.3195		235	0.0614	0.0416	0.0193	0.0113
236	0.3687	0.35	0.328	0.3215	0.3102		236	0.0585	0.0398	0.0178	0.0113
237	0.3546	0.3381	0.316	0.3116	0.3008		237	0.0538	0.0373	0.0152	0.0108
238	0.3425	0.3278	0.307	0.3037	0.293		238	0.0495	0.0348	0.014	0.0107
239	0.3306	0.3171	0.2986	0.2959	0.2862		239	0.0444	0.0309	0.0124	0.0097
240	0.316	0.3053	0.2896	0.2887	0.2794		240	0.0366	0.0259	0.0102	0.0093
241	0.3016	0.2941	0.2823	0.2814	0.2738		241	0.0278	0.0203	0.0085	0.0076
242	0.2858	0.2819	0.2745	0.2748	0.2679		242	0.0179	0.014	0.0066	0.0069
243	0.2711	0.2703	0.2677	0.2689	0.2627		243	0.0084	0.0076	0.005	0.0062
244	0.2567	0.2596	0.261	0.2626	0.2578		244	-0.0011	0.0018	0.0032	0.0048
245	0.2423	0.2491	0.2549	0.2571	0.2537		245	-0.0114	-0.0046	0.0012	0.0034
246	0.2295	0.2398	0.2494	0.2523	0.2498		246	-0.0203	-0.01	-0.0004	0.0025
247	0.2179	0.2309	0.2453	0.2481	0.2472		247	-0.0293	-0.0163	-0.0019	0.0009
248	0.2069	0.2229	0.2414	0.2446	0.2445		248	-0.0376	-0.0216	-0.0031	0.0001
249	0.198	0.2164	0.2387	0.2426	0.2429		249	-0.0449	-0.0265	-0.0042	-0.0003
250	0.1885	0.2102	0.2361	0.24	0.2408		250	-0.0523	-0.0306	-0.0047	-0.0008
251	0.181	0.2049	0.2337	0.2383	0.2399		251	-0.0589	-0.035	-0.0062	-0.0016
252	0.1735	0.1996	0.2315	0.2364	0.2387		252	-0.0652	-0.0391	-0.0072	-0.0023
253	0.1664	0.1942	0.2294	0.2343	0.2371		253	-0.0707	-0.0429	-0.0077	-0.0028
254	0.1604	0.1899	0.2271	0.2324	0.2357		254	-0.0753	-0.0458	-0.0086	-0.0033
255	0.1548	0.1858	0.2246	0.2298	0.2338		255	-0.079	-0.048	-0.0092	-0.004
256	0.1488	0.1809	0.2213	0.2268	0.2306		256	-0.0818	-0.0497	-0.0093	-0.0038
257	0.1435	0.1762	0.2181	0.2239	0.2278		257	-0.0843	-0.0516	-0.0097	-0.0039
258	0.1382	0.1717	0.2142	0.2202	0.2244		258	-0.0862	-0.0527	-0.0102	-0.0042
259	0.1334	0.1669	0.2106	0.216	0.2204		259	-0.087	-0.0535	-0.0098	-0.0044
260	0.1285	0.1625	0.2059	0.2117	0.2161		260	-0.0876	-0.0536	-0.0102	-0.0044
261	0.1242	0.1576	0.2008	0.2064	0.2108		261	-0.0866	-0.0532	-0.01	-0.0044
262	0.12	0.1531	0.1957	0.2011	0.2053		262	-0.0853	-0.0522	-0.0096	-0.0042
263	0.1159	0.148	0.1894	0.1954	0.1991		263	-0.0832	-0.0511	-0.0097	-0.0037
264	0.1127	0.1435	0.1842	0.1899	0.1929		264	-0.0802	-0.0494	-0.0087	-0.003
265	0.1096	0.14	0.1783	0.184	0.1871		265	-0.0775	-0.0471	-0.0088	-0.0031
266	0.1071	0.1357	0.1725	0.1783	0.1805		266	-0.0734	-0.0448	-0.008	-0.0022
267	0.1054	0.1322	0.1676	0.1726	0.175		267	-0.0696	-0.0428	-0.0074	-0.0024
268	0.1035	0.1291	0.1616	0.1667	0.1691		268	-0.0656	-0.04	-0.0075	-0.0024
269	0.1023	0.1261	0.1569	0.1619	0.1638		269	-0.0615	-0.0377	-0.0069	-0.0019
270	0.1019	0.1239	0.1528	0.1574	0.1586		270	-0.0567	-0.0347	-0.0058	-0.0012
271	0.1017	0.1218	0.1481	0.1531	0.1538		271	-0.0521	-0.032	-0.0057	-0.0007
272	0.1019	0.1206	0.1453	0.1499	0.1499		272	-0.048	-0.0293	-0.0046	0
273	0.1029	0.1205	0.1422	0.1469	0.1469		273	-0.044	-0.0264	-0.0047	0
274	0.1047	0.1203	0.1406	0.145	0.1448		274	-0.0401	-0.0245	-0.0042	0.0002
275	0.1067	0.1209	0.1398	0.144	0.1432		275	-0.0365	-0.0223	-0.0034	0.0008
276	0.1093	0.1224	0.1397	0.1433	0.1431		276	-0.0338	-0.0207	-0.0034	0.0002
277	0.1126	0.1247	0.1405	0.1441	0.1438		277	-0.0312	-0.0191	-0.0033	0.0003
278	0.1166	0.128	0.1426	0.1461	0.1453		278	-0.0287	-0.0173	-0.0027	0.0008
279	0.1201	0.1311	0.1449	0.1482	0.1475		279	-0.0274	-0.0164	-0.0026	0.0007
280	0.1245	0.1345	0.1484	0.151	0.1507		280	-0.0262	-0.0162	-0.0023	0.0003
281	0.1294	0.1396	0.1531	0.1552	0.1548		281	-0.0254	-0.0152	-0.0017	0.0004
282	0.1341	0.1444	0.1569	0.1594	0.159		282	-0.0249	-0.0146	-0.0021	0.0004
283	0.1399	0.1502	0.1625	0.1646	0.1643		283	-0.0244	-0.0141	-0.0018	0.0003
284	0.146	0.1557	0.1681	0.1699	0.1701		284	-0.0241	-0.0144	-0.002	-0.0002
285	0.1515	0.1617	0.1736	0.1755	0.1756		285	-0.0241	-0.0139	-0.002	-0.0001
286	0.1582	0.1685	0.1809	0.1823	0.1826		286	-0.0244	-0.0141	-0.0017	-0.0003
287	0.1647	0.1753	0.1874	0.1885	0.189		287	-0.0243	-0.0137	-0.0016	-0.0005
288	0.172	0.1823	0.1951	0.1958	0.1962		288	-0.0242	-0.0139	-0.0011	-0.0004
289	0.1794	0.1898	0.202	0.2028	0.2036		289	-0.0242	-0.0138	-0.0016	-0.0008
290	0.1867	0.1972	0.209	0.21	0.2106		290	-0.0239	-0.0134	-0.0016	-0.0006
291	0.1949	0.2051	0.2177	0.2177	0.2187		291	-0.0238	-0.0136	-0.001	-0.001
292	0.2023	0.2125	0.2252	0.2252	0.2266		292	-0.0243	-0.0141	-0.0014	-0.0014
293	0.2106	0.2213	0.2343	0.2339	0.2351		293	-0.0245	-0.0138	-0.0008	-0.0012
294	0.2187	0.2293	0.2417	0.2411	0.2426		294	-0.0239	-0.0133	-0.0009	-0.0015
295	0.2278	0.2379	0.2507	0.2495	0.251		295	-0.0232	-0.0131	-0.0003	-0.0015
296	0.2359	0.246	0.258	0.2578	0.2591		296	-0.0232	-0.0131	-0.0011	-0.0013
297	0.2445	0.2545	0.2664	0.2652	0.2662		297	-0.0217	-0.0117	0.0002	-0.001
298	0.2537	0.2635	0.2755	0.2737	0.2749		298	-0.0212	-0.0114	0.0006	-0.0012
299	0.2624	0.2721	0.2832	0.282	0.2828		299	-0.0204	-0.0107	0.0004	-0.0008
300	0.2717	0.2809	0.2919	0.29	0.2911		300	-0.0194	-0.0102	0.0008	-0.0011
301	0.2808	0.2896	0.2992	0.2975	0.2982		301	-0.0174	-0.0086	0.001	-0.0007
302	0.2896	0.2979	0.3074	0.3049	0.306		302	-0.0164	-0.0081	0.0014	-0.0011
303	0.2991	0.3068	0.3151	0.3128	0.3124		303	-0.0133	-0.0056	0.0027	0.0004
304	0.3076	0.3152	0.322	0.3195	0.3196		304	-0.012	-0.0044	0.0024	-0.0001
305	0.3179	0.324	0.3296	0.3269	0.3265		305	-0.0086	-0.0025	0.0031	0.0004
306	0.3261	0.3309	0.3354	0.333	0.332		306	-0.0059	-0.0011	0.0034	0.001
307	0.3357	0.3395	0.3418	0.3392	0.3381		307	-0.0024	0.0014	0.0037	0.0011
308	0.3444	0.3471	0.3485	0.345	0.3433		308	0.0011	0.0038	0.0052	0.0017
309	0.3527	0.3547	0.3537	0.3501	0.3483		309	0.0044	0.0064	0.0054	0.0018
310	0.3607	0.3616	0.3598	0.3558	0.3532		310	0.0075	0.0084	0.0066	0.0026
311	0.3694	0.3684	0.3638	0.3603	0.357		311	0.0124	0.0114	0.0068	0.0033
312	0.377	0.3747	0.3685	0.3647	0.3609		312	0.0161	0.0138	0.0076	0.0038
313	0.3839	0.3805	0.3725	0.368	0.3642		313	0.0197	0.0163	0.0083	0.0038
314	0.392	0.3864	0.3754	0.3715	0.3662		314	0.0258	0.0202	0.0092	0.0053
315	0.398	0.3904	0.3772	0.3731	0.3673		315	0.0307	0.0231	0.0099	0.0058
316	0.4038	0.3948	0.3789	0.3742	0.368		316	0.0358	0.0268	0.0109	0.0062
317	0.4096	0.3986	0.3791	0.3753	0.3673		317	0.0423	0.0313	0.0118	0.008
318	0.4146	0.4014	0.3788	0.3746	0.3659		318	0.0487	0.0355	0.0129	0.0087
319	0.4185	0.403	0.3786	0.373	0.365		319	0.0535	0.038	0.0136	0.008
320	0.4211	0.4045	0.3769	0.3721	0.363		320	0.0581	0.0415	0.0139	0.0091
321	0.4257	0.4056	0.3742	0.369	0.3588		321	0.0669	0.0468	0.0154	0.0102
322	0.4293	0.4063	0.3715	0.3668	0.355		322	0.0743	0.0513	0.0165	0.0118
323	0.4315	0.4063	0.3684	0.3636	0.3511		323	0.0804	0.0552	0.0173	0.0125
324	0.4331	0.407	0.3657	0.3607	0.3474		324	0.0857	0.0596	0.0183	0.0133
325	0.4342	0.4065	0.3623	0.3573	0.3444		325	0.0898	0.0621	0.0179	0.0129
326	0.4358	0.4058	0.3596	0.3543	0.3392		326	0.0966	0.0666	0.0204	0.0151
327	0.4362	0.4049	0.3557	0.35	0.335		327	0.1012	0.0699	0.0207	0.015
328	0.4372	0.4032	0.3522	0.3465	0.331		328	0.1062	0.0722	0.0212	0.0155
329	0.4368	0.4019	0.3488	0.3428	0.3262		329	0.1106	0.0757	0.0226	0.0166
330	0.4376	0.401	0.3448	0.3388	0.3213		330	0.1163	0.0797	0.0235	0.0175
331	0.4374	0.3987	0.34	0.3347	0.3168		331	0.1206	0.0819	0.0232	0.0179
332	0.4359	0.3971	0.3362	0.3302	0.3121		332	0.1238	0.085	0.0241	0.0181
333	0.4357	0.3948	0.3314	0.3258	0.3073		333	0.1284	0.0875	0.0241	0.0185
334	0.4346	0.392	0.3273	0.3208	0.3021		334	0.1325	0.0899	0.0252	0.0187
335	0.4339	0.39	0.3224	0.3169	0.297		335	0.1369	0.093	0.0254	0.0199
336	0.4321	0.3879	0.3175	0.3124	0.2917		336	0.1404	0.0962	0.0258	0.0207
337	0.4297	0.3844	0.3125	0.3067	0.286		337	0.1437	0.0984	0.0265	0.0207
338	0.4278	0.381	0.3072	0.3017	0.2802		338	0.1476	0.1008	0.027	0.0215
339	0.4247	0.3768	0.3014	0.2959	0.2742		339	0.1505	0.1026	0.0272	0.0217
340	0.4223	0.3726	0.296	0.2901	0.269		340	0.1533	0.1036	0.027	0.0211
341	0.4178	0.3675	0.2898	0.2845	0.2621		341	0.1557	0.1054	0.0277	0.0224
342	0.414	0.3633	0.2836	0.2785	0.2558		342	0.1582	0.1075	0.0278	0.0227
343	0.41	0.358	0.2778	0.2715	0.2488		343	0.1612	0.1092	0.029	0.0227
344	0.4046	0.3524	0.2715	0.2657	0.2431		344	0.1615	0.1093	0.0284	0.0226
345	0.399	0.3467	0.2648	0.2588	0.2358		345	0.1632	0.1109	0.029	0.023
346	0.3929	0.3405	0.2582	0.2532	0.2299		346	0.163	0.1106	0.0283	0.0233
347	0.3858	0.3333	0.2514	0.246	0.2228		347	0.163	0.1105	0.0286	0.0232
348	0.379	0.3269	0.2447	0.2397	0.2167		348	0.1623	0.1102	0.028	0.023
349	0.3712	0.3197	0.2382	0.2333	0.2104		349	0.1608	0.1093	0.0278	0.0229
350	0.3619	0.3108	0.2306	0.2263	0.2038		350	0.1581	0.107	0.0268	0.0225
351	0.353	0.3029	0.2239	0.2194	0.1971		351	0.1559	0.1058	0.0268	0.0223
352	0.3427	0.2929	0.2169	0.2125	0.1907		352	0.152	0.1022	0.0262	0.0218
353	0.332	0.2846	0.2097	0.2058	0.1846		353	0.1474	0.1	0.0251	0.0212
354	0.321	0.2751	0.2031	0.1988	0.1781		354	0.1429	0.097	0.025	0.0207
355	0.3142	0.2698	0.1986	0.1946	0.1743		355	0.1399	0.0955	0.0243	0.0203
356	0.2942	0.2516	0.1869	0.1824	0.1643		356	0.1299	0.0873	0.0226	0.0181
357	0.2812	0.2422	0.1793	0.1754	0.1584		357	0.1228	0.0838	0.0209	0.017
358	0.2681	0.2301	0.1711	0.1686	0.1517		358	0.1164	0.0784	0.0194	0.0169
359	0.2556	0.221	0.1647	0.1618	0.1457		359	0.1099	0.0753	0.019	0.0161
360	0.2414	0.2092	0.1569	0.155	0.1396		360	0.1018	0.0696	0.0173	0.0154
361	0.2295	0.199	0.1503	0.1484	0.1337		361	0.0958	0.0653	0.0166	0.0147
362	0.2171	0.1886	0.1433	0.1411	0.1266		362	0.0905	0.062	0.0167	0.0145
363	0.2048	0.1792	0.1363	0.1353	0.1219		363	0.0829	0.0573	0.0144	0.0134
364	0.1938	0.1689	0.1298	0.1291	0.1157		364	0.0781	0.0532	0.0141	0.0134
365	0.1832	0.1606	0.1246	0.1226	0.1114		365	0.0718	0.0492	0.0132	0.0112
366	0.1719	0.1515	0.1174	0.1164	0.1059		366	0.066	0.0456	0.0115	0.0105
367	0.1624	0.144	0.1123	0.1113	0.1012		367	0.0612	0.0428	0.0111	0.0101
368	0.1525	0.1355	0.1061	0.1052	0.096		368	0.0565	0.0395	0.0101	0.0092
369	0.1441	0.1284	0.1007	0.1001	0.0912		369	0.0529	0.0372	0.0095	0.0089
370	0.1355	0.1212	0.0949	0.0948	0.0865		370	0.049	0.0347	0.0084	0.0083
371	0.1283	0.1135	0.0905	0.0899	0.0824		371	0.0459	0.0311	0.0081	0.0075
372	0.1201	0.1067	0.0852	0.085	0.0778		372	0.0423	0.0289	0.0074	0.0072
373	0.1132	0.1018	0.0806	0.0806	0.0736		373	0.0396	0.0282	0.007	0.007
374	0.1065	0.0952	0.0758	0.0756	0.0695		374	0.037	0.0257	0.0063	0.0061
375	0.1001	0.0896	0.0715	0.0717	0.0653		375	0.0348	0.0243	0.0062	0.0064
376	0.0937	0.0834	0.067	0.0675	0.0614		376	0.0323	0.022	0.0056	0.0061
377	0.0879	0.0791	0.0633	0.0637	0.0579		377	0.03	0.0212	0.0054	0.0058
378	0.0819	0.0743	0.0591	0.0595	0.0543		378	0.0276	0.02	0.0048	0.0052
379	0.0768	0.069	0.0553	0.0559	0.051		379	0.0258	0.018	0.0043	0.0049
380	0.0715	0.0641	0.0517	0.0523	0.0477		380	0.0238	0.0164	0.004	0.0046
381	0.067	0.0605	0.0486	0.0492	0.044		381	0.023	0.0165	0.0046	0.0052
382	0.0623	0.0564	0.045	0.0462	0.0414		382	0.0209	0.015	0.0036	0.0048
383	0.0584	0.0528	0.0422	0.0433	0.0388		383	0.0196	0.014	0.0034	0.0045
384	0.0538	0.0492	0.0392	0.0407	0.0362		384	0.0176	0.013	0.003	0.0045
385	0.0502	0.0454	0.0366	0.0377	0.0338		385	0.0164	0.0116	0.0028	0.0039
386	0.0462	0.042	0.0341	0.035	0.0314		386	0.0148	0.0106	0.0027	0.0036
387	0.0429	0.039	0.0313	0.0326	0.0292		387	0.0137	0.0098	0.0021	0.0034
388	0.0392	0.0359	0.0289	0.0304	0.0269		388	0.0123	0.009	0.002	0.0035
389	0.0361	0.0331	0.027	0.0286	0.0249		389	0.0112	0.0082	0.0021	0.0037
390	0.033	0.0307	0.0247	0.0262	0.0229		390	0.0101	0.0078	0.0018	0.0033
391	0.0301	0.028	0.0226	0.0245	0.0212		391	0.0089	0.0068	0.0014	0.0033
392	0.0275	0.0256	0.0206	0.0224	0.0195		392	0.008	0.0061	0.0011	0.0029
393	0.0249	0.0232	0.019	0.0206	0.0181		393	0.0068	0.0051	0.0009	0.0025
394	0.0224	0.0211	0.0172	0.019	0.0164		394	0.006	0.0047	0.0008	0.0026
395	0.0202	0.0193	0.0155	0.0175	0.0152		395	0.005	0.0041	0.0003	0.0023
396	0.018	0.0171	0.014	0.0162	0.0138		396	0.0042	0.0033	0.0002	0.0024
397	0.0159	0.0157	0.0129	0.0148	0.0122		397	0.0037	0.0035	0.0007	0.0026
398	0.0141	0.0138	0.0114	0.0135	0.0109		398	0.0032	0.0029	0.0005	0.0026
399	0.0127	0.0123	0.0105	0.0124	0.0099		399	0.0028	0.0024	0.0006	0.0025
400	0.0108	0.011	0.0092	0.011	0.009		400	0.0018	0.002	0.0002	0.002
401	0.0096	0.0097	0.0082	0.0103	0.0081		401	0.0015	0.0016	0.0001	0.0022
402	0.008	0.0085	0.0071	0.009	0.0071		402	0.0009	0.0014	0	0.0019
403	0.007	0.0076	0.0064	0.0083	0.0063		403	0.0007	0.0013	0.0001	0.002
404	0.0061	0.0066	0.0053	0.0075	0.0056		404	0.0005	0.001	-0.0003	0.0019
405	0.0049	0.0056	0.0044	0.0066	0.0049		405	0	0.0007	-0.0005	0.0017
406	0.0044	0.0048	0.0042	0.006	0.0041		406	0.0003	0.0007	0.0001	0.0019
407	0.0033	0.0042	0.0035	0.0056	0.0036		407	-0.0003	0.0006	-0.0001	0.002
408	0.0028	0.0036	0.0027	0.0051	0.003		408	-0.0002	0.0006	-0.0003	0.0021
409	0.0024	0.0031	0.0023	0.0045	0.0028		409	-0.0004	0.0003	-0.0005	0.0017
410	0.0017	0.0026	0.0019	0.0042	0.0025		410	-0.0008	0.0001	-0.0006	0.0017
411	0.0012	0.002	0.0014	0.0038	0.002		411	-0.0008	0	-0.0006	0.0018
412	0.0009	0.0017	0.0013	0.0032	0.0016		412	-0.0007	0.0001	-0.0003	0.0016
413	0.0005	0.0012	0.0008	0.0029	0.0011		413	-0.0006	0.0001	-0.0003	0.0018
414	0.0001	0.0011	0.0007	0.0028	0.0012		414	-0.0011	-0.0001	-0.0005	0.0016
415	-0.0002	0.0004	-0.0004	0.0022	0.0001		415	-0.0003	0.0003	-0.0005	0.0021
416	-0.0006	0.0001	-0.0003	0.0018	-0.0001		416	-0.0005	0.0002	-0.0002	0.0019
417	-0.0008	-0.0001	-0.0007	0.0016	-0.0005		417	-0.0003	0.0004	-0.0002	0.0021
418	-0.0011	-0.0003	-0.0008	0.0011	-0.0007		418	-0.0004	0.0004	-0.0001	0.0018
419	-0.0013	-0.0007	-0.0011	0.0011	-0.0008		419	-0.0005	0.0001	-0.0003	0.0019
420	-0.0016	-0.0008	-0.0014	0.001	-0.001		420	-0.0006	0.0002	-0.0004	0.002
421	-0.0017	-0.0008	-0.0015	0.0006	-0.0014		421	-0.0003	0.0006	-0.0001	0.002
422	-0.0017	-0.001	-0.0017	0.0006	-0.0014		422	-0.0003	0.0004	-0.0003	0.002
423	-0.0018	-0.0012	-0.0016	0.0004	-0.0015		423	-0.0003	0.0003	-0.0001	0.0019
424	-0.0018	-0.0013	-0.0019	0.0002	-0.0017		424	-0.0001	0.0004	-0.0002	0.0019
425	-0.0022	-0.0015	-0.0021	0	-0.0019		425	-0.0003	0.0004	-0.0002	0.0019
426	-0.0021	-0.0015	-0.0022	0	-0.002		426	-0.0001	0.0005	-0.0002	0.002
427	-0.0022	-0.0017	-0.0025	-0.0001	-0.0022		427	0	0.0005	-0.0003	0.0021
428	-0.0023	-0.0017	-0.0026	-0.0003	-0.0024		428	0.0001	0.0007	-0.0002	0.0021
429	-0.0023	-0.0019	-0.0025	-0.0003	-0.0024		429	0.0001	0.0005	-0.0001	0.0021
430	-0.0024	-0.0019	-0.0027	-0.0005	-0.0023		430	-0.0001	0.0004	-0.0004	0.0018

## Sheet: .06mM
nm	pH 3	pH 4	pH 4.8	pH 5	pH 6		nm	pH 3-6	pH 4-6	pH 4.8-6	pH 5-6		wavelength	A	B	C	D
230	0.7115	0.6529	0.5837	0.571	0.5609		230	0.1506	0.092	0.0228	0.0101	max	344	0.2458	0.1569	0.0401	0.0294
231	0.6841	0.6303	0.568	0.5556	0.5459		231	0.1382	0.0844	0.0221	0.0097	min	260	-0.1218	-0.0744	-0.0153	-0.0167
232	0.6556	0.6077	0.5493	0.5382	0.5294		232	0.1262	0.0783	0.0199	0.0088		Abs. Abs.	0.3676	0.2313	0.0554	0.0461
233	0.6319	0.587	0.5336	0.5232	0.5142		233	0.1177	0.0728	0.0194	0.009
234	0.6068	0.565	0.5161	0.5059	0.4973		234	0.1095	0.0677	0.0188	0.0086
235	0.5862	0.5478	0.5004	0.4904	0.4828		235	0.1034	0.065	0.0176	0.0076
236	0.5677	0.5308	0.4863	0.4772	0.4693		236	0.0984	0.0615	0.017	0.0079
237	0.5469	0.5123	0.4708	0.462	0.4547		237	0.0922	0.0576	0.0161	0.0073
238	0.5282	0.497	0.4583	0.4496	0.4428		238	0.0854	0.0542	0.0155	0.0068
239	0.5099	0.4812	0.4466	0.4389	0.433		239	0.0769	0.0482	0.0136	0.0059
240	0.487	0.4631	0.4337	0.427	0.422		240	0.065	0.0411	0.0117	0.005
241	0.4652	0.4464	0.4235	0.4168	0.4133		241	0.0519	0.0331	0.0102	0.0035
242	0.4414	0.4284	0.4125	0.406	0.4046		242	0.0368	0.0238	0.0079	0.0014
243	0.4188	0.4116	0.4027	0.3969	0.3968		243	0.022	0.0148	0.0059	0.0001
244	0.3972	0.3951	0.3931	0.3876	0.3897		244	0.0075	0.0054	0.0034	-0.0021
245	0.3753	0.3789	0.3838	0.3791	0.3824		245	-0.0071	-0.0035	0.0014	-0.0033
246	0.3564	0.3653	0.3762	0.3717	0.3772		246	-0.0208	-0.0119	-0.001	-0.0055
247	0.3391	0.3526	0.3696	0.3657	0.3725		247	-0.0334	-0.0199	-0.0029	-0.0068
248	0.3222	0.3407	0.3643	0.36	0.3687		248	-0.0465	-0.028	-0.0044	-0.0087
249	0.308	0.3308	0.3598	0.3564	0.3658		249	-0.0578	-0.035	-0.006	-0.0094
250	0.2938	0.3212	0.3556	0.3524	0.3634		250	-0.0696	-0.0422	-0.0078	-0.011
251	0.2826	0.3136	0.3523	0.3495	0.3621		251	-0.0795	-0.0485	-0.0098	-0.0126
252	0.2719	0.3057	0.3498	0.3469	0.3598		252	-0.0879	-0.0541	-0.01	-0.0129
253	0.2607	0.2983	0.3455	0.3432	0.3574		253	-0.0967	-0.0591	-0.0119	-0.0142
254	0.2516	0.2917	0.3425	0.3402	0.3553		254	-0.1037	-0.0636	-0.0128	-0.0151
255	0.2428	0.285	0.3383	0.3362	0.3521		255	-0.1093	-0.0671	-0.0138	-0.0159
256	0.2335	0.2781	0.3338	0.3315	0.3477		256	-0.1142	-0.0696	-0.0139	-0.0162
257	0.2263	0.2717	0.3289	0.3268	0.344		257	-0.1177	-0.0723	-0.0151	-0.0172
258	0.2177	0.2641	0.3228	0.321	0.3377		258	-0.12	-0.0736	-0.0149	-0.0167
259	0.2103	0.2575	0.3167	0.315	0.3319		259	-0.1216	-0.0744	-0.0152	-0.0169
260	0.2035	0.2509	0.31	0.3086	0.3253		260	-0.1218	-0.0744	-0.0153	-0.0167
261	0.1963	0.2435	0.3023	0.3006	0.317		261	-0.1207	-0.0735	-0.0147	-0.0164
262	0.1902	0.2368	0.2942	0.2925	0.309		262	-0.1188	-0.0722	-0.0148	-0.0165
263	0.1843	0.2295	0.2851	0.2837	0.2993		263	-0.115	-0.0698	-0.0142	-0.0156
264	0.1792	0.2232	0.2769	0.2754	0.2903		264	-0.1111	-0.0671	-0.0134	-0.0149
265	0.1747	0.2168	0.2688	0.2668	0.2813		265	-0.1066	-0.0645	-0.0125	-0.0145
266	0.1706	0.2108	0.2599	0.2581	0.2714		266	-0.1008	-0.0606	-0.0115	-0.0133
267	0.1678	0.2059	0.2518	0.2504	0.2629		267	-0.0951	-0.057	-0.0111	-0.0125
268	0.165	0.2003	0.2434	0.2414	0.2531		268	-0.0881	-0.0528	-0.0097	-0.0117
269	0.163	0.1964	0.2362	0.2342	0.2452		269	-0.0822	-0.0488	-0.009	-0.011
270	0.1622	0.1926	0.2298	0.2278	0.2381		270	-0.0759	-0.0455	-0.0083	-0.0103
271	0.1617	0.1899	0.2233	0.221	0.2304		271	-0.0687	-0.0405	-0.0071	-0.0094
272	0.1628	0.1882	0.2189	0.2158	0.2248		272	-0.062	-0.0366	-0.0059	-0.009
273	0.1644	0.1872	0.2149	0.2122	0.2202		273	-0.0558	-0.033	-0.0053	-0.008
274	0.1667	0.1875	0.2124	0.2092	0.2167		274	-0.05	-0.0292	-0.0043	-0.0075
275	0.1692	0.1877	0.2108	0.2082	0.2147		275	-0.0455	-0.027	-0.0039	-0.0065
276	0.1732	0.1903	0.211	0.2075	0.2145		276	-0.0413	-0.0242	-0.0035	-0.007
277	0.1777	0.1937	0.2125	0.2097	0.2156		277	-0.0379	-0.0219	-0.0031	-0.0059
278	0.1834	0.1974	0.2153	0.2122	0.2181		278	-0.0347	-0.0207	-0.0028	-0.0059
279	0.1883	0.2022	0.2188	0.2159	0.221		279	-0.0327	-0.0188	-0.0022	-0.0051
280	0.195	0.2078	0.2242	0.2205	0.2261		280	-0.0311	-0.0183	-0.0019	-0.0056
281	0.2025	0.2149	0.2308	0.2271	0.2323		281	-0.0298	-0.0174	-0.0015	-0.0052
282	0.2098	0.2214	0.2373	0.2333	0.239		282	-0.0292	-0.0176	-0.0017	-0.0057
283	0.2182	0.23	0.2456	0.2418	0.2476		283	-0.0294	-0.0176	-0.002	-0.0058
284	0.2269	0.2379	0.2538	0.25	0.256		284	-0.0291	-0.0181	-0.0022	-0.006
285	0.2353	0.2465	0.2623	0.2587	0.2641		285	-0.0288	-0.0176	-0.0018	-0.0054
286	0.2455	0.2565	0.2728	0.2697	0.2749		286	-0.0294	-0.0184	-0.0021	-0.0052
287	0.2555	0.2657	0.283	0.2792	0.285		287	-0.0295	-0.0193	-0.002	-0.0058
288	0.2663	0.2772	0.2937	0.2902	0.2959		288	-0.0296	-0.0187	-0.0022	-0.0057
289	0.2764	0.2872	0.3044	0.3007	0.3069		289	-0.0305	-0.0197	-0.0025	-0.0062
290	0.2873	0.2984	0.3153	0.3117	0.318		290	-0.0307	-0.0196	-0.0027	-0.0063
291	0.2997	0.3099	0.3278	0.3241	0.3304		291	-0.0307	-0.0205	-0.0026	-0.0063
292	0.3108	0.3213	0.3397	0.3354	0.3419		292	-0.0311	-0.0206	-0.0022	-0.0065
293	0.3237	0.3337	0.3523	0.3482	0.355		293	-0.0313	-0.0213	-0.0027	-0.0068
294	0.3355	0.3456	0.3637	0.3594	0.3662		294	-0.0307	-0.0206	-0.0025	-0.0068
295	0.3491	0.3586	0.3769	0.3724	0.3799		295	-0.0308	-0.0213	-0.003	-0.0075
296	0.3613	0.3706	0.3887	0.3843	0.3914		296	-0.0301	-0.0208	-0.0027	-0.0071
297	0.3736	0.3826	0.401	0.3966	0.4032		297	-0.0296	-0.0206	-0.0022	-0.0066
298	0.3881	0.3965	0.4142	0.4095	0.4163		298	-0.0282	-0.0198	-0.0021	-0.0068
299	0.401	0.4089	0.4259	0.4216	0.4284		299	-0.0274	-0.0195	-0.0025	-0.0068
300	0.4153	0.4219	0.4391	0.4337	0.4403		300	-0.025	-0.0184	-0.0012	-0.0066
301	0.429	0.4339	0.4502	0.4455	0.452		301	-0.023	-0.0181	-0.0018	-0.0065
302	0.442	0.447	0.4618	0.4564	0.4628		302	-0.0208	-0.0158	-0.001	-0.0064
303	0.4559	0.4599	0.4736	0.468	0.4739		303	-0.018	-0.014	-0.0003	-0.0059
304	0.469	0.4719	0.4835	0.4781	0.4837		304	-0.0147	-0.0118	-0.0002	-0.0056
305	0.4838	0.4853	0.4948	0.4901	0.4945		305	-0.0107	-0.0092	0.0003	-0.0044
306	0.4964	0.4964	0.5042	0.4994	0.5032		306	-0.0068	-0.0068	0.001	-0.0038
307	0.5103	0.5085	0.5145	0.5091	0.5123		307	-0.002	-0.0038	0.0022	-0.0032
308	0.5233	0.5192	0.5231	0.5175	0.52		308	0.0033	-0.0008	0.0031	-0.0025
309	0.5356	0.5296	0.5314	0.5247	0.5277		309	0.0079	0.0019	0.0037	-0.003
310	0.5487	0.5408	0.5401	0.5332	0.535		310	0.0137	0.0058	0.0051	-0.0018
311	0.5605	0.5508	0.5471	0.5405	0.5413		311	0.0192	0.0095	0.0058	-0.0008
312	0.5735	0.5604	0.5538	0.5466	0.5475		312	0.026	0.0129	0.0063	-0.0009
313	0.583	0.5687	0.5586	0.5521	0.5516		313	0.0314	0.0171	0.007	0.0005
314	0.5956	0.5769	0.5636	0.5568	0.5552		314	0.0404	0.0217	0.0084	0.0016
315	0.6045	0.584	0.5664	0.5599	0.5579		315	0.0466	0.0261	0.0085	0.002
316	0.6134	0.589	0.5694	0.5613	0.5578		316	0.0556	0.0312	0.0116	0.0035
317	0.6216	0.5958	0.5701	0.5625	0.5566		317	0.065	0.0392	0.0135	0.0059
318	0.6296	0.6	0.5693	0.5614	0.5561		318	0.0735	0.0439	0.0132	0.0053
319	0.6358	0.6025	0.5668	0.5598	0.5535		319	0.0823	0.049	0.0133	0.0063
320	0.6389	0.6039	0.5669	0.5586	0.5519		320	0.087	0.052	0.015	0.0067
321	0.6471	0.607	0.5622	0.5541	0.544		321	0.1031	0.063	0.0182	0.0101
322	0.6513	0.6081	0.5594	0.5505	0.5393		322	0.112	0.0688	0.0201	0.0112
323	0.6544	0.6083	0.555	0.5459	0.5335		323	0.1209	0.0748	0.0215	0.0124
324	0.6575	0.6078	0.5505	0.5413	0.5287		324	0.1288	0.0791	0.0218	0.0126
325	0.6588	0.6068	0.546	0.5364	0.5222		325	0.1366	0.0846	0.0238	0.0142
326	0.6613	0.6064	0.5401	0.5312	0.5151		326	0.1462	0.0913	0.025	0.0161
327	0.6623	0.6049	0.5359	0.5259	0.5093		327	0.153	0.0956	0.0266	0.0166
328	0.663	0.6029	0.5302	0.5202	0.5016		328	0.1614	0.1013	0.0286	0.0186
329	0.6629	0.6009	0.5236	0.5145	0.4959		329	0.167	0.105	0.0277	0.0186
330	0.6635	0.5988	0.5177	0.5079	0.4885		330	0.175	0.1103	0.0292	0.0194
331	0.6629	0.5963	0.512	0.5028	0.4817		331	0.1812	0.1146	0.0303	0.0211
332	0.6625	0.5926	0.5055	0.4956	0.4743		332	0.1882	0.1183	0.0312	0.0213
333	0.6612	0.5907	0.499	0.4895	0.4664		333	0.1948	0.1243	0.0326	0.0231
334	0.6599	0.5864	0.492	0.4827	0.4587		334	0.2012	0.1277	0.0333	0.024
335	0.6588	0.5829	0.4852	0.4751	0.4511		335	0.2077	0.1318	0.0341	0.024
336	0.6566	0.5794	0.4781	0.4686	0.4433		336	0.2133	0.1361	0.0348	0.0253
337	0.6541	0.5738	0.4715	0.4602	0.4344		337	0.2197	0.1394	0.0371	0.0258
338	0.6501	0.5685	0.463	0.4527	0.4259		338	0.2242	0.1426	0.0371	0.0268
339	0.6456	0.5616	0.4542	0.4442	0.4168		339	0.2288	0.1448	0.0374	0.0274
340	0.6418	0.5565	0.4467	0.4356	0.4072		340	0.2346	0.1493	0.0395	0.0284
341	0.6365	0.549	0.4367	0.427	0.3984		341	0.2381	0.1506	0.0383	0.0286
342	0.6307	0.5418	0.4279	0.4175	0.3884		342	0.2423	0.1534	0.0395	0.0291
343	0.6227	0.5345	0.4187	0.4082	0.3785		343	0.2442	0.156	0.0402	0.0297
344	0.6152	0.5263	0.4095	0.3988	0.3694		344	0.2458	0.1569	0.0401	0.0294
345	0.6059	0.5164	0.3989	0.3885	0.3582		345	0.2477	0.1582	0.0407	0.0303
346	0.5984	0.5073	0.3901	0.3794	0.3494		346	0.249	0.1579	0.0407	0.03
347	0.5873	0.4969	0.3795	0.3689	0.3386		347	0.2487	0.1583	0.0409	0.0303
348	0.5765	0.4866	0.3699	0.3593	0.3288		348	0.2477	0.1578	0.0411	0.0305
349	0.565	0.4758	0.3601	0.3494	0.3196		349	0.2454	0.1562	0.0405	0.0298
350	0.5515	0.4633	0.3492	0.3386	0.3094		350	0.2421	0.1539	0.0398	0.0292
351	0.5373	0.4517	0.3385	0.3294	0.3001		351	0.2372	0.1516	0.0384	0.0293
352	0.5217	0.4377	0.3276	0.3186	0.2898		352	0.2319	0.1479	0.0378	0.0288
353	0.5066	0.4247	0.3173	0.3083	0.2811		353	0.2255	0.1436	0.0362	0.0272
354	0.4897	0.4107	0.3069	0.2982	0.2714		354	0.2183	0.1393	0.0355	0.0268
355	0.4798	0.4028	0.3004	0.2923	0.2654		355	0.2144	0.1374	0.035	0.0269
356	0.4479	0.3788	0.282	0.2746	0.2501		356	0.1978	0.1287	0.0319	0.0245
357	0.4291	0.3616	0.2708	0.2641	0.2413		357	0.1878	0.1203	0.0295	0.0228
358	0.4094	0.346	0.2593	0.2529	0.2309		358	0.1785	0.1151	0.0284	0.022
359	0.3909	0.3303	0.2493	0.2432	0.2222		359	0.1687	0.1081	0.0271	0.021
360	0.371	0.3143	0.2381	0.2321	0.2127		360	0.1583	0.1016	0.0254	0.0194
361	0.3513	0.2999	0.2271	0.2225	0.2036		361	0.1477	0.0963	0.0235	0.0189
362	0.332	0.2829	0.2166	0.2128	0.195		362	0.137	0.0879	0.0216	0.0178
363	0.3146	0.2696	0.2076	0.2027	0.1861		363	0.1285	0.0835	0.0215	0.0166
364	0.2963	0.2546	0.1966	0.1925	0.1777		364	0.1186	0.0769	0.0189	0.0148
365	0.2808	0.2426	0.1881	0.1847	0.17		365	0.1108	0.0726	0.0181	0.0147
366	0.2643	0.2289	0.1787	0.1755	0.1621		366	0.1022	0.0668	0.0166	0.0134
367	0.2501	0.2169	0.1697	0.1674	0.1546		367	0.0955	0.0623	0.0151	0.0128
368	0.2362	0.2053	0.161	0.1585	0.1467		368	0.0895	0.0586	0.0143	0.0118
369	0.2227	0.1941	0.1532	0.1503	0.1395		369	0.0832	0.0546	0.0137	0.0108
370	0.2096	0.1836	0.1454	0.1422	0.1318		370	0.0778	0.0518	0.0136	0.0104
371	0.1989	0.1735	0.1377	0.1355	0.1256		371	0.0733	0.0479	0.0121	0.0099
372	0.1862	0.1633	0.1299	0.1274	0.1184		372	0.0678	0.0449	0.0115	0.009
373	0.176	0.1545	0.123	0.121	0.1124		373	0.0636	0.0421	0.0106	0.0086
374	0.1654	0.1452	0.116	0.1143	0.1057		374	0.0597	0.0395	0.0103	0.0086
375	0.1562	0.1374	0.1091	0.1083	0.1002		375	0.056	0.0372	0.0089	0.0081
376	0.1457	0.1285	0.1025	0.1015	0.094		376	0.0517	0.0345	0.0085	0.0075
377	0.1375	0.1214	0.0968	0.0959	0.0884		377	0.0491	0.033	0.0084	0.0075
378	0.1286	0.1135	0.0906	0.0897	0.0828		378	0.0458	0.0307	0.0078	0.0069
379	0.1211	0.1071	0.0854	0.0845	0.0781		379	0.043	0.029	0.0073	0.0064
380	0.1128	0.1001	0.0796	0.0793	0.0733		380	0.0395	0.0268	0.0063	0.006
381	0.1061	0.0943	0.0752	0.074	0.0688		381	0.0373	0.0255	0.0064	0.0052
382	0.0988	0.0882	0.07	0.0692	0.0641		382	0.0347	0.0241	0.0059	0.0051
383	0.0927	0.0825	0.0654	0.065	0.0603		383	0.0324	0.0222	0.0051	0.0047
384	0.0862	0.0769	0.0611	0.0602	0.0559		384	0.0303	0.021	0.0052	0.0043
385	0.0803	0.0721	0.0572	0.0565	0.0523		385	0.028	0.0198	0.0049	0.0042
386	0.0745	0.067	0.0529	0.0527	0.0486		386	0.0259	0.0184	0.0043	0.0041
387	0.0691	0.0626	0.0493	0.0495	0.0452		387	0.0239	0.0174	0.0041	0.0043
388	0.0638	0.0581	0.0457	0.0457	0.0417		388	0.0221	0.0164	0.004	0.004
389	0.059	0.0541	0.0425	0.0426	0.0392		389	0.0198	0.0149	0.0033	0.0034
390	0.0542	0.0502	0.0389	0.039	0.0359		390	0.0183	0.0143	0.003	0.0031
391	0.0503	0.0462	0.036	0.0361	0.0334		391	0.0169	0.0128	0.0026	0.0027
392	0.0457	0.0423	0.0333	0.0335	0.0305		392	0.0152	0.0118	0.0028	0.003
393	0.0421	0.0393	0.0307	0.0311	0.0286		393	0.0135	0.0107	0.0021	0.0025
394	0.0383	0.0358	0.028	0.0284	0.0259		394	0.0124	0.0099	0.0021	0.0025
395	0.0348	0.0332	0.0261	0.0261	0.0239		395	0.0109	0.0093	0.0022	0.0022
396	0.0314	0.0304	0.0235	0.0236	0.0221		396	0.0093	0.0083	0.0014	0.0015
397	0.0287	0.0277	0.0215	0.0219	0.0198		397	0.0089	0.0079	0.0017	0.0021
398	0.0258	0.0253	0.0197	0.0197	0.0182		398	0.0076	0.0071	0.0015	0.0015
399	0.0233	0.0232	0.0179	0.0184	0.0163		399	0.007	0.0069	0.0016	0.0021
400	0.021	0.0211	0.016	0.0165	0.0148		400	0.0062	0.0063	0.0012	0.0017
401	0.0191	0.0192	0.0146	0.0151	0.0137		401	0.0054	0.0055	0.0009	0.0014
402	0.0171	0.0175	0.0131	0.0138	0.0124		402	0.0047	0.0051	0.0007	0.0014
403	0.0152	0.0158	0.0117	0.0124	0.011		403	0.0042	0.0048	0.0007	0.0014
404	0.0137	0.0149	0.0104	0.0115	0.0099		404	0.0038	0.005	0.0005	0.0016
405	0.0122	0.0132	0.0093	0.0099	0.0088		405	0.0034	0.0044	0.0005	0.0011
406	0.0108	0.012	0.0083	0.009	0.0078		406	0.003	0.0042	0.0005	0.0012
407	0.0096	0.0108	0.0076	0.0084	0.0069		407	0.0027	0.0039	0.0007	0.0015
408	0.0087	0.0103	0.0066	0.0076	0.0062		408	0.0025	0.0041	0.0004	0.0014
409	0.0077	0.0094	0.0059	0.0066	0.0055		409	0.0022	0.0039	0.0004	0.0011
410	0.0069	0.0086	0.0053	0.0061	0.0047		410	0.0022	0.0039	0.0006	0.0014
411	0.0062	0.0078	0.0045	0.0054	0.004		411	0.0022	0.0038	0.0005	0.0014
412	0.0054	0.0073	0.0041	0.005	0.0037		412	0.0017	0.0036	0.0004	0.0013
413	0.0049	0.0066	0.0036	0.0044	0.0033		413	0.0016	0.0033	0.0003	0.0011
414	0.0047	0.0062	0.0033	0.0039	0.003		414	0.0017	0.0032	0.0003	0.0009
415	0.0033	0.0052	0.003	0.0026	0.0015		415	0.0018	0.0037	0.0015	0.0011
416	0.0028	0.0046	0.0023	0.0023	0.0012		416	0.0016	0.0034	0.0011	0.0011
417	0.0029	0.0045	0.0021	0.0018	0.0008		417	0.0021	0.0037	0.0013	0.001
418	0.0023	0.0041	0.0018	0.0015	0.0006		418	0.0017	0.0035	0.0012	0.0009
419	0.002	0.0038	0.0016	0.0012	0.0001		419	0.0019	0.0037	0.0015	0.0011
420	0.0017	0.0035	0.001	0.0009	-0.0001		420	0.0018	0.0036	0.0011	0.001
421	0.0013	0.003	0.0007	0.0008	-0.0005		421	0.0018	0.0035	0.0012	0.0013
422	0.0013	0.003	0.0006	0.0004	-0.0006		422	0.0019	0.0036	0.0012	0.001
423	0.0011	0.0027	0.0002	0.0002	-0.0009		423	0.002	0.0036	0.0011	0.0011
424	0.0009	0.0025	0	0	-0.0011		424	0.002	0.0036	0.0011	0.0011
425	0.0007	0.0024	-0.0001	-0.0004	-0.0013		425	0.002	0.0037	0.0012	0.0009
426	0.0005	0.0022	-0.0001	-0.0005	-0.0015		426	0.002	0.0037	0.0014	0.001
427	0.0006	0.0021	-0.0004	-0.0005	-0.0018		427	0.0024	0.0039	0.0014	0.0013
428	0.0003	0.0019	-0.0006	-0.0006	-0.0018		428	0.0021	0.0037	0.0012	0.0012
429	0.0003	0.0018	-0.0007	-0.0009	-0.0021		429	0.0024	0.0039	0.0014	0.0012
430	0.0002	0.0018	-0.0008	-0.0009	-0.0022		430	0.0024	0.004	0.0014	0.0013

## Sheet: 0.1mM
nm	pH 3	pH 4	pH 4.8	pH 5	pH 6		nm	pH 3-6	pH 4-6	pH 4.8-6	pH 5-6		wavelength
230	1.149	1.0765	0.9697	0.9529	0.9378		230	0.2112	0.1387	0.0319	0.0151	max	344	0.3943	0.2658	0.0605	0.0484
231	1.1053	1.0391	0.9409	0.9269	0.9123		231	0.193	0.1268	0.0286	0.0146	min	260	-0.2217	-0.1406	-0.0348	-0.031
232	1.0608	1.0011	0.9111	0.8975	0.8847		232	0.1761	0.1164	0.0264	0.0128		Abs. Abs.	0.616	0.4064	0.0953	0.0794
233	1.0208	0.9661	0.8838	0.8712	0.8597		233	0.1611	0.1064	0.0241	0.0115
234	0.9805	0.9307	0.8522	0.8419	0.8315		234	0.149	0.0992	0.0207	0.0104
235	0.9481	0.9013	0.8274	0.8173	0.8072		235	0.1409	0.0941	0.0202	0.0101
236	0.9176	0.8731	0.8028	0.7944	0.7838		236	0.1338	0.0893	0.019	0.0106
237	0.8839	0.8428	0.7771	0.7693	0.76		237	0.1239	0.0828	0.0171	0.0093
238	0.8534	0.8169	0.755	0.7489	0.7405		238	0.1129	0.0764	0.0145	0.0084
239	0.8228	0.7909	0.737	0.7305	0.7238		239	0.099	0.0671	0.0132	0.0067
240	0.7855	0.7602	0.7153	0.71	0.7054		240	0.0801	0.0548	0.0099	0.0046
241	0.7498	0.732	0.6972	0.6935	0.6906		241	0.0592	0.0414	0.0066	0.0029
242	0.711	0.7016	0.6788	0.6758	0.6761		242	0.0349	0.0255	0.0027	-0.0003
243	0.6744	0.6732	0.6623	0.6604	0.6632		243	0.0112	0.01	-0.0009	-0.0028
244	0.6389	0.6463	0.6466	0.6453	0.6513		244	-0.0124	-0.005	-0.0047	-0.006
245	0.6034	0.619	0.6315	0.6306	0.6393		245	-0.0359	-0.0203	-0.0078	-0.0087
246	0.5722	0.5958	0.619	0.6188	0.6302		246	-0.058	-0.0344	-0.0112	-0.0114
247	0.5435	0.575	0.6083	0.6087	0.6223		247	-0.0788	-0.0473	-0.014	-0.0136
248	0.5166	0.5549	0.5987	0.5999	0.616		248	-0.0994	-0.0611	-0.0173	-0.0161
249	0.4933	0.5383	0.5914	0.5933	0.6115		249	-0.1182	-0.0732	-0.0201	-0.0182
250	0.4705	0.5221	0.5848	0.5871	0.6077		250	-0.1372	-0.0856	-0.0229	-0.0206
251	0.4514	0.5094	0.5793	0.5821	0.605		251	-0.1536	-0.0956	-0.0257	-0.0229
252	0.4341	0.4963	0.5738	0.5776	0.6021		252	-0.168	-0.1058	-0.0283	-0.0245
253	0.4163	0.4835	0.5678	0.5718	0.5977		253	-0.1814	-0.1142	-0.0299	-0.0259
254	0.4013	0.4726	0.5627	0.5661	0.5938		254	-0.1925	-0.1212	-0.0311	-0.0277
255	0.3871	0.4614	0.5566	0.56	0.589		255	-0.2019	-0.1276	-0.0324	-0.029
256	0.3719	0.449	0.5476	0.5522	0.5818		256	-0.2099	-0.1328	-0.0342	-0.0296
257	0.3591	0.4381	0.54	0.5448	0.5747		257	-0.2156	-0.1366	-0.0347	-0.0299
258	0.3459	0.426	0.5304	0.5349	0.5653		258	-0.2194	-0.1393	-0.0349	-0.0304
259	0.3334	0.4149	0.5199	0.5247	0.5555		259	-0.2221	-0.1406	-0.0356	-0.0308
260	0.3226	0.4037	0.5095	0.5133	0.5443		260	-0.2217	-0.1406	-0.0348	-0.031
261	0.3108	0.391	0.4958	0.5001	0.5305		261	-0.2197	-0.1395	-0.0347	-0.0304
262	0.3006	0.3792	0.4827	0.4868	0.5166		262	-0.216	-0.1374	-0.0339	-0.0298
263	0.2906	0.3674	0.468	0.4721	0.5012		263	-0.2106	-0.1338	-0.0332	-0.0291
264	0.2828	0.3571	0.4544	0.4583	0.486		264	-0.2032	-0.1289	-0.0316	-0.0277
265	0.2755	0.3464	0.44	0.4438	0.4712		265	-0.1957	-0.1248	-0.0312	-0.0274
266	0.269	0.3363	0.4256	0.429	0.4545		266	-0.1855	-0.1182	-0.0289	-0.0255
267	0.2638	0.3278	0.4124	0.4157	0.4401		267	-0.1763	-0.1123	-0.0277	-0.0244
268	0.2598	0.3189	0.3982	0.401	0.4241		268	-0.1643	-0.1052	-0.0259	-0.0231
269	0.257	0.3124	0.3865	0.3893	0.4108		269	-0.1538	-0.0984	-0.0243	-0.0215
270	0.2551	0.3068	0.3761	0.3784	0.3984		270	-0.1433	-0.0916	-0.0223	-0.02
271	0.2551	0.3019	0.3654	0.3673	0.3857		271	-0.1306	-0.0838	-0.0203	-0.0184
272	0.2557	0.2991	0.3572	0.359	0.3767		272	-0.121	-0.0776	-0.0195	-0.0177
273	0.2583	0.2981	0.351	0.3524	0.3683		273	-0.11	-0.0702	-0.0173	-0.0159
274	0.2623	0.2986	0.3469	0.3481	0.3629		274	-0.1006	-0.0643	-0.016	-0.0148
275	0.267	0.3002	0.3445	0.3461	0.3597		275	-0.0927	-0.0595	-0.0152	-0.0136
276	0.2735	0.3037	0.3448	0.3462	0.3588		276	-0.0853	-0.0551	-0.014	-0.0126
277	0.2808	0.3097	0.3471	0.3487	0.3605		277	-0.0797	-0.0508	-0.0134	-0.0118
278	0.2898	0.317	0.3518	0.3532	0.3642		278	-0.0744	-0.0472	-0.0124	-0.011
279	0.2989	0.3244	0.3583	0.3593	0.3702		279	-0.0713	-0.0458	-0.0119	-0.0109
280	0.3097	0.3347	0.3666	0.3677	0.3781		280	-0.0684	-0.0434	-0.0115	-0.0104
281	0.3221	0.3468	0.3777	0.3789	0.3882		281	-0.0661	-0.0414	-0.0105	-0.0093
282	0.3337	0.3581	0.3885	0.3897	0.3995		282	-0.0658	-0.0414	-0.011	-0.0098
283	0.3485	0.3724	0.4025	0.4032	0.4138		283	-0.0653	-0.0414	-0.0113	-0.0106
284	0.3621	0.3868	0.4165	0.4176	0.4272		284	-0.0651	-0.0404	-0.0107	-0.0096
285	0.3763	0.401	0.431	0.432	0.4418		285	-0.0655	-0.0408	-0.0108	-0.0098
286	0.393	0.4184	0.4479	0.4497	0.4591		286	-0.0661	-0.0407	-0.0112	-0.0094
287	0.4091	0.4351	0.465	0.4659	0.476		287	-0.0669	-0.0409	-0.011	-0.0101
288	0.4273	0.4534	0.4835	0.4848	0.4951		288	-0.0678	-0.0417	-0.0116	-0.0103
289	0.4443	0.4714	0.5007	0.5031	0.5131		289	-0.0688	-0.0417	-0.0124	-0.01
290	0.4624	0.4897	0.5202	0.5213	0.5318		290	-0.0694	-0.0421	-0.0116	-0.0105
291	0.4824	0.5098	0.5398	0.5415	0.5517		291	-0.0693	-0.0419	-0.0119	-0.0102
292	0.5008	0.5295	0.5588	0.5605	0.571		292	-0.0702	-0.0415	-0.0122	-0.0105
293	0.5219	0.5511	0.5805	0.582	0.5926		293	-0.0707	-0.0415	-0.0121	-0.0106
294	0.5418	0.5703	0.6	0.6014	0.6121		294	-0.0703	-0.0418	-0.0121	-0.0107
295	0.5633	0.5926	0.6214	0.623	0.6342		295	-0.0709	-0.0416	-0.0128	-0.0112
296	0.5842	0.6141	0.6421	0.6432	0.6537		296	-0.0695	-0.0396	-0.0116	-0.0105
297	0.6048	0.634	0.6611	0.6632	0.673		297	-0.0682	-0.039	-0.0119	-0.0098
298	0.6283	0.6572	0.6835	0.6839	0.6951		298	-0.0668	-0.0379	-0.0116	-0.0112
299	0.6504	0.678	0.7037	0.7047	0.715		299	-0.0646	-0.037	-0.0113	-0.0103
300	0.6734	0.7013	0.7249	0.7264	0.7357		300	-0.0623	-0.0344	-0.0108	-0.0093
301	0.695	0.722	0.7446	0.7449	0.7547		301	-0.0597	-0.0327	-0.0101	-0.0098
302	0.7174	0.7429	0.7629	0.7637	0.773		302	-0.0556	-0.0301	-0.0101	-0.0093
303	0.7405	0.7662	0.7823	0.7834	0.7914		303	-0.0509	-0.0252	-0.0091	-0.008
304	0.7631	0.7857	0.8005	0.8008	0.8088		304	-0.0457	-0.0231	-0.0083	-0.008
305	0.7867	0.8082	0.8184	0.8184	0.826		305	-0.0393	-0.0178	-0.0076	-0.0076
306	0.8082	0.8268	0.8341	0.8333	0.84		306	-0.0318	-0.0132	-0.0059	-0.0067
307	0.8303	0.8479	0.8508	0.8505	0.8559		307	-0.0256	-0.008	-0.0051	-0.0054
308	0.8518	0.8672	0.8654	0.8656	0.8695		308	-0.0177	-0.0023	-0.0041	-0.0039
309	0.8722	0.8845	0.8782	0.8789	0.882		309	-0.0098	0.0025	-0.0038	-0.0031
310	0.8941	0.9031	0.8933	0.8922	0.8937		310	0.0004	0.0094	-0.0004	-0.0015
311	0.9132	0.9206	0.9055	0.9025	0.9039		311	0.0093	0.0167	0.0016	-0.0014
312	0.9334	0.9365	0.9165	0.9155	0.9142		312	0.0192	0.0223	0.0023	0.0013
313	0.9533	0.952	0.9232	0.9226	0.9218		313	0.0315	0.0302	0.0014	0.0008
314	0.9695	0.9658	0.9326	0.9305	0.9274		314	0.0421	0.0384	0.0052	0.0031
315	0.9852	0.9769	0.9382	0.9347	0.932		315	0.0532	0.0449	0.0062	0.0027
316	1.002	0.9876	0.941	0.9382	0.9324		316	0.0696	0.0552	0.0086	0.0058
317	1.0169	0.9963	0.9429	0.939	0.9297		317	0.0872	0.0666	0.0132	0.0093
318	1.0283	1.0038	0.9443	0.9379	0.9286		318	0.0997	0.0752	0.0157	0.0093
319	1.0384	1.0076	0.9411	0.9364	0.925		319	0.1134	0.0826	0.0161	0.0114
320	1.0431	1.012	0.9376	0.935	0.9221		320	0.121	0.0899	0.0155	0.0129
321	1.0553	1.0147	0.9314	0.9266	0.9093		321	0.146	0.1054	0.0221	0.0173
322	1.0643	1.0159	0.9251	0.9192	0.9007		322	0.1636	0.1152	0.0244	0.0185
323	1.0709	1.0164	0.9169	0.911	0.8916		323	0.1793	0.1248	0.0253	0.0194
324	1.0756	1.0156	0.9095	0.9042	0.882		324	0.1936	0.1336	0.0275	0.0222
325	1.0781	1.0154	0.9032	0.8967	0.8732		325	0.2049	0.1422	0.03	0.0235
326	1.0793	1.0129	0.8942	0.8878	0.8608		326	0.2185	0.1521	0.0334	0.027
327	1.0807	1.0124	0.8864	0.8792	0.8497		327	0.231	0.1627	0.0367	0.0295
328	1.081	1.0083	0.8759	0.8681	0.8394		328	0.2416	0.1689	0.0365	0.0287
329	1.0827	1.0063	0.8685	0.8592	0.8294		329	0.2533	0.1769	0.0391	0.0298
330	1.0848	1.0012	0.8576	0.8499	0.8162		330	0.2686	0.185	0.0414	0.0337
331	1.0863	0.9982	0.8484	0.8394	0.8056		331	0.2807	0.1926	0.0428	0.0338
332	1.0839	0.9925	0.8371	0.828	0.7923		332	0.2916	0.2002	0.0448	0.0357
333	1.0817	0.9878	0.8274	0.8165	0.7811		333	0.3006	0.2067	0.0463	0.0354
334	1.0822	0.9819	0.817	0.806	0.767		334	0.3152	0.2149	0.05	0.039
335	1.0783	0.9757	0.8042	0.7936	0.754		335	0.3243	0.2217	0.0502	0.0396
336	1.0737	0.97	0.7935	0.7825	0.7413		336	0.3324	0.2287	0.0522	0.0412
337	1.0698	0.9609	0.7811	0.7675	0.7272		337	0.3426	0.2337	0.0539	0.0403
338	1.066	0.9525	0.7671	0.7554	0.7124		338	0.3536	0.2401	0.0547	0.043
339	1.0583	0.943	0.7522	0.741	0.6964		339	0.3619	0.2466	0.0558	0.0446
340	1.0519	0.9342	0.7394	0.727	0.6827		340	0.3692	0.2515	0.0567	0.0443
341	1.0435	0.9205	0.7244	0.7112	0.6656		341	0.3779	0.2549	0.0588	0.0456
342	1.0348	0.91	0.7095	0.6981	0.6501		342	0.3847	0.2599	0.0594	0.048
343	1.0239	0.8953	0.6944	0.681	0.6339		343	0.39	0.2614	0.0605	0.0471
344	1.0119	0.8834	0.6781	0.666	0.6176		344	0.3943	0.2658	0.0605	0.0484
345	0.9972	0.8662	0.6625	0.6482	0.6007		345	0.3965	0.2655	0.0618	0.0475
346	0.9823	0.8524	0.6457	0.6339	0.5845		346	0.3978	0.2679	0.0612	0.0494
347	0.9646	0.834	0.6299	0.6166	0.5675		347	0.3971	0.2665	0.0624	0.0491
348	0.9453	0.8156	0.6119	0.5994	0.5508		348	0.3945	0.2648	0.0611	0.0486
349	0.9292	0.7992	0.596	0.5838	0.5361		349	0.3931	0.2631	0.0599	0.0477
350	0.9049	0.778	0.5785	0.566	0.5175		350	0.3874	0.2605	0.061	0.0485
351	0.8827	0.7583	0.5614	0.549	0.5021		351	0.3806	0.2562	0.0593	0.0469
352	0.8571	0.7344	0.5433	0.5308	0.4855		352	0.3716	0.2489	0.0578	0.0453
353	0.8321	0.7115	0.5265	0.5143	0.4702		353	0.3619	0.2413	0.0563	0.0441
354	0.8037	0.6882	0.5082	0.4971	0.454		354	0.3497	0.2342	0.0542	0.0431
355	0.7885	0.6742	0.4983	0.4868	0.4448		355	0.3437	0.2294	0.0535	0.042
356	0.7407	0.6325	0.4675	0.4585	0.4191		356	0.3216	0.2134	0.0484	0.0394
357	0.7073	0.6059	0.4508	0.4411	0.4023		357	0.305	0.2036	0.0485	0.0388
358	0.671	0.5775	0.4315	0.4224	0.3858		358	0.2852	0.1917	0.0457	0.0366
359	0.6416	0.5522	0.4144	0.4062	0.3721		359	0.2695	0.1801	0.0423	0.0341
360	0.6084	0.5241	0.3945	0.3875	0.3557		360	0.2527	0.1684	0.0388	0.0318
361	0.5795	0.4972	0.3782	0.3714	0.3407		361	0.2388	0.1565	0.0375	0.0307
362	0.5465	0.4718	0.3598	0.3539	0.3256		362	0.2209	0.1462	0.0342	0.0283
363	0.5169	0.4481	0.3438	0.3381	0.3119		363	0.205	0.1362	0.0319	0.0262
364	0.4869	0.4239	0.3272	0.3216	0.2977		364	0.1892	0.1262	0.0295	0.0239
365	0.4616	0.4025	0.3131	0.3071	0.2848		365	0.1768	0.1177	0.0283	0.0223
366	0.4348	0.3788	0.2972	0.2914	0.2713		366	0.1635	0.1075	0.0259	0.0201
367	0.411	0.3594	0.2825	0.278	0.2585		367	0.1525	0.1009	0.024	0.0195
368	0.3873	0.3397	0.2678	0.2636	0.2457		368	0.1416	0.094	0.0221	0.0179
369	0.366	0.3205	0.2551	0.2506	0.2337		369	0.1323	0.0868	0.0214	0.0169
370	0.344	0.3022	0.241	0.237	0.2212		370	0.1228	0.081	0.0198	0.0158
371	0.3256	0.2855	0.2294	0.2251	0.2102		371	0.1154	0.0753	0.0192	0.0149
372	0.3051	0.2681	0.2162	0.2118	0.1985		372	0.1066	0.0696	0.0177	0.0133
373	0.2881	0.2538	0.2048	0.201	0.1878		373	0.1003	0.066	0.017	0.0132
374	0.2708	0.2383	0.1932	0.1892	0.1769		374	0.0939	0.0614	0.0163	0.0123
375	0.2549	0.2249	0.1821	0.1787	0.1674		375	0.0875	0.0575	0.0147	0.0113
376	0.2393	0.2108	0.1713	0.168	0.1571		376	0.0822	0.0537	0.0142	0.0109
377	0.2253	0.1985	0.1616	0.1586	0.1484		377	0.0769	0.0501	0.0132	0.0102
378	0.2107	0.185	0.1513	0.1488	0.1386		378	0.0721	0.0464	0.0127	0.0102
379	0.1976	0.174	0.1421	0.1393	0.1308		379	0.0668	0.0432	0.0113	0.0085
380	0.1844	0.1628	0.1339	0.131	0.1224		380	0.062	0.0404	0.0115	0.0086
381	0.1729	0.1525	0.1256	0.123	0.1146		381	0.0583	0.0379	0.011	0.0084
382	0.1607	0.1421	0.1172	0.1146	0.1071		382	0.0536	0.035	0.0101	0.0075
383	0.1509	0.1334	0.11	0.108	0.1006		383	0.0503	0.0328	0.0094	0.0074
384	0.1397	0.1236	0.1024	0.1004	0.0934		384	0.0463	0.0302	0.009	0.007
385	0.1306	0.1152	0.0963	0.0939	0.0874		385	0.0432	0.0278	0.0089	0.0065
386	0.121	0.1069	0.0892	0.0871	0.0812		386	0.0398	0.0257	0.008	0.0059
387	0.1123	0.0992	0.0835	0.0814	0.0754		387	0.0369	0.0238	0.0081	0.006
388	0.1035	0.0918	0.0774	0.0753	0.0699		388	0.0336	0.0219	0.0075	0.0054
389	0.0958	0.0847	0.0718	0.0704	0.0652		389	0.0306	0.0195	0.0066	0.0052
390	0.0882	0.0777	0.0664	0.0646	0.0599		390	0.0283	0.0178	0.0065	0.0047
391	0.0807	0.0717	0.0618	0.0601	0.0557		391	0.025	0.016	0.0061	0.0044
392	0.0739	0.0657	0.0569	0.0553	0.051		392	0.0229	0.0147	0.0059	0.0043
393	0.0681	0.0601	0.0529	0.0512	0.0472		393	0.0209	0.0129	0.0057	0.004
394	0.0614	0.0544	0.0482	0.0465	0.0426		394	0.0188	0.0118	0.0056	0.0039
395	0.056	0.0501	0.0448	0.043	0.0393		395	0.0167	0.0108	0.0055	0.0037
396	0.0505	0.0451	0.0406	0.039	0.036		396	0.0145	0.0091	0.0046	0.003
397	0.0458	0.0412	0.0373	0.0359	0.033		397	0.0128	0.0082	0.0043	0.0029
398	0.0412	0.0369	0.0337	0.0326	0.0301		398	0.0111	0.0068	0.0036	0.0025
399	0.0373	0.0332	0.0311	0.0297	0.0273		399	0.01	0.0059	0.0038	0.0024
400	0.033	0.03	0.0282	0.0268	0.0249		400	0.0081	0.0051	0.0033	0.0019
401	0.03	0.0272	0.0258	0.0243	0.0223		401	0.0077	0.0049	0.0035	0.002
402	0.0263	0.0243	0.0234	0.022	0.0198		402	0.0065	0.0045	0.0036	0.0022
403	0.0231	0.0214	0.021	0.0198	0.0177		403	0.0054	0.0037	0.0033	0.0021
404	0.0209	0.0194	0.0193	0.0181	0.016		404	0.0049	0.0034	0.0033	0.0021
405	0.0182	0.0171	0.0172	0.0161	0.0141		405	0.0041	0.003	0.0031	0.002
406	0.0162	0.0153	0.0155	0.0146	0.0126		406	0.0036	0.0027	0.0029	0.002
407	0.0144	0.0135	0.014	0.0133	0.0109		407	0.0035	0.0026	0.0031	0.0024
408	0.0129	0.0119	0.0127	0.0118	0.0098		408	0.0031	0.0021	0.0029	0.002
409	0.0114	0.0106	0.0115	0.0104	0.0086		409	0.0028	0.002	0.0029	0.0018
410	0.0102	0.0094	0.0106	0.0095	0.0073		410	0.0029	0.0021	0.0033	0.0022
411	0.009	0.0084	0.0093	0.0084	0.0065		411	0.0025	0.0019	0.0028	0.0019
412	0.0077	0.0074	0.0085	0.0077	0.0055		412	0.0022	0.0019	0.003	0.0022
413	0.0068	0.0064	0.0077	0.0067	0.0046		413	0.0022	0.0018	0.0031	0.0021
414	0.0063	0.0058	0.007	0.0062	0.0044		414	0.0019	0.0014	0.0026	0.0018
415	0.005	0.0042	0.0057	0.0039	0.0025		415	0.0025	0.0017	0.0032	0.0014
416	0.004	0.0035	0.0052	0.0033	0.0017		416	0.0023	0.0018	0.0035	0.0016
417	0.0035	0.0027	0.0046	0.0028	0.0011		417	0.0024	0.0016	0.0035	0.0017
418	0.0028	0.0021	0.0038	0.0021	0.0007		418	0.0021	0.0014	0.0031	0.0014
419	0.0023	0.0015	0.0034	0.0014	0		419	0.0023	0.0015	0.0034	0.0014
420	0.0019	0.0012	0.0027	0.0011	-0.0005		420	0.0024	0.0017	0.0032	0.0016
421	0.0015	0.0006	0.0022	0.0007	-0.0012		421	0.0027	0.0018	0.0034	0.0019
422	0.0012	0.0005	0.0019	0.0003	-0.0014		422	0.0026	0.0019	0.0033	0.0017
423	0.001	0.0002	0.0015	-0.0002	-0.0019		423	0.0029	0.0021	0.0034	0.0017
424	0.0007	-0.0002	0.0012	-0.0007	-0.0023		424	0.003	0.0021	0.0035	0.0016
425	0.0003	-0.0004	0.0009	-0.001	-0.0025		425	0.0028	0.0021	0.0034	0.0015
426	0	-0.0009	0.0007	-0.0012	-0.0029		426	0.0029	0.002	0.0036	0.0017
427	-0.0002	-0.0009	0.0004	-0.0014	-0.0033		427	0.0031	0.0024	0.0037	0.0019
428	-0.0003	-0.0011	0.0003	-0.0016	-0.0035		428	0.0032	0.0024	0.0038	0.0019
429	-0.0005	-0.0014	-0.0001	-0.0019	-0.0038		429	0.0033	0.0024	0.0037	0.0019
430	-0.0006	-0.0015	-0.0002	-0.002	-0.0039		430	0.0033	0.0024	0.0037	0.0019

## Sheet: AAD plots
	0.02	0.04	0.06	0.1
pH 3	0.1244	0.2491	0.3676	0.616
pH 4	0.0812	0.1629	0.2313	0.4064
pH 4.75	0.0181	0.0386	0.0554	0.0953
pH5	0.0039	0.027	0.0461	0.0794

## Sheet: Calc 1
0.02mM pH	0.04mM pH	0.06mM pH	0.1mM pH	Avg pOH	[OH-]	Slopes	Numerator	Denom.	Kb	pKb	Mean pKb	Std. Dev.	Lower Limit	Upper Limit
											9.9437	0.286995	9.71406	10.1733
4.91	4.91	4.91	4.94	9.0825	8.2699e-10	0.7605	6.85451e-11	0.1857	3.69117e-10	9.43284		Confidence
4.77	4.76	4.78	4.78	9.2275	5.92243e-10	0.9462	2.40911e-10	3.256	7.39899e-11	10.1308		0.229639
3.99	3.99	4	3.96	10.015	9.66051e-11	4.0165	5.56542e-10	5.4003	1.03058e-10	9.98692
3.08	3.06	3.07	3.07	10.93	1.1749e-11	6.1608	1.72366e-10	3.0703	5.61398e-11	10.2507
							4.87997e-10	5.2146	9.35829e-11	10.0288
							3.15631e-10	2.1443	1.47195e-10	9.83211
								Kb	Ka	pKa
								1.1384e-10	8.78422e-05	4.0563
