# Supplementary material for: Modification of the Spectral Absorbance Difference Method for Determining the Dissociation Constants of Polyprotic Acids with Delocalized π‑Systems
Source: ACS Omega. 2025 Oct 1;10(40):47210–5. doi: 10.1021/acsomega.5c06049 (PMC12529155; doi:10.1021/acsomega.5c06049)
Supplement: Supplementary file 4 [file ao5c06049_si_004.xlsx]

## Sheet: 0.1mM
nm	pH 8	pH 5.5	pH 5.0	pH 4.5	pH 4.0	nm	pH 4-8	pH 4.5-8	pH 5-8	pH 5.5-8
260	0.075	0.0736	0.0887	0.0866	0.0833	260	0.0083	0.0116	0.0137	-0.0014		Max	0.247	0.1755	0.091	0.0273
261	0.0716	0.0703	0.0847	0.0821	0.0776	261	0.006	0.0105	0.0131	-0.0013		Min	-0.1205	-0.0808	-0.0336	-0.0212
262	0.0695	0.0677	0.0817	0.0782	0.0736	262	0.0041	0.0087	0.0122	-0.0018		delta A	0.3675	0.2563	0.1246	0.0485
263	0.0683	0.0662	0.0799	0.0756	0.0704	263	0.0021	0.0073	0.0116	-0.0021
264	0.0675	0.0652	0.078	0.0737	0.0683	264	0.0008	0.0062	0.0105	-0.0023
265	0.0678	0.0652	0.0778	0.0727	0.0667	265	-0.0011	0.0049	0.01	-0.0026
266	0.0688	0.0658	0.0778	0.0727	0.0658	266	-0.003	0.0039	0.009	-0.003
267	0.0705	0.0671	0.079	0.0728	0.066	267	-0.0045	0.0023	0.0085	-0.0034
268	0.0733	0.0698	0.081	0.074	0.0662	268	-0.0071	0.0007	0.0077	-0.0035
269	0.076	0.0725	0.0834	0.0752	0.0669	269	-0.0091	-0.0008	0.0074	-0.0035
270	0.0802	0.0759	0.0862	0.0772	0.0684	270	-0.0118	-0.003	0.006	-0.0043
271	0.0858	0.0811	0.0903	0.0805	0.0712	271	-0.0146	-0.0053	0.0045	-0.0047
272	0.0914	0.086	0.0948	0.0836	0.0731	272	-0.0183	-0.0078	0.0034	-0.0054
273	0.0986	0.0923	0.1	0.0874	0.0763	273	-0.0223	-0.0112	0.0014	-0.0063
274	0.1061	0.0993	0.1063	0.0921	0.08	274	-0.0261	-0.014	0.0002	-0.0068
275	0.1143	0.1068	0.1128	0.0975	0.0839	275	-0.0304	-0.0168	-0.0015	-0.0075
276	0.1238	0.1155	0.1206	0.1034	0.0887	276	-0.0351	-0.0204	-0.0032	-0.0083
277	0.1341	0.125	0.129	0.1103	0.0936	277	-0.0405	-0.0238	-0.0051	-0.0091
278	0.1451	0.1358	0.1387	0.1179	0.0998	278	-0.0453	-0.0272	-0.0064	-0.0093
279	0.1564	0.1459	0.1481	0.1254	0.1058	279	-0.0506	-0.031	-0.0083	-0.0105
280	0.169	0.1572	0.1581	0.1337	0.1128	280	-0.0562	-0.0353	-0.0109	-0.0118
281	0.1832	0.1707	0.1706	0.1439	0.1213	281	-0.0619	-0.0393	-0.0126	-0.0125
282	0.1961	0.1833	0.1818	0.1535	0.1289	282	-0.0672	-0.0426	-0.0143	-0.0128
283	0.2123	0.198	0.1957	0.1645	0.1383	283	-0.074	-0.0478	-0.0166	-0.0143
284	0.2271	0.2122	0.2083	0.1756	0.148	284	-0.0791	-0.0515	-0.0188	-0.0149
285	0.2417	0.2261	0.2212	0.1866	0.1571	285	-0.0846	-0.0551	-0.0205	-0.0156
286	0.2592	0.2426	0.2366	0.2	0.169	286	-0.0902	-0.0592	-0.0226	-0.0166
287	0.2754	0.2582	0.2513	0.2127	0.18	287	-0.0954	-0.0627	-0.0241	-0.0172
288	0.2933	0.2748	0.2667	0.2263	0.1923	288	-0.101	-0.067	-0.0266	-0.0185
289	0.3099	0.2908	0.2815	0.2399	0.2042	289	-0.1057	-0.07	-0.0284	-0.0191
290	0.3264	0.3072	0.2969	0.2538	0.2178	290	-0.1086	-0.0726	-0.0295	-0.0192
291	0.3439	0.3243	0.3135	0.2685	0.2312	291	-0.1127	-0.0754	-0.0304	-0.0196
292	0.3602	0.3396	0.3286	0.2826	0.2442	292	-0.116	-0.0776	-0.0316	-0.0206
293	0.3777	0.3571	0.3449	0.2986	0.26	293	-0.1177	-0.0791	-0.0328	-0.0206
294	0.3931	0.3719	0.3596	0.3128	0.2732	294	-0.1199	-0.0803	-0.0335	-0.0212
295	0.4093	0.3882	0.3757	0.3285	0.2888	295	-0.1205	-0.0808	-0.0336	-0.0211
296	0.4233	0.4025	0.3898	0.3426	0.3037	296	-0.1196	-0.0807	-0.0335	-0.0208
297	0.436	0.4156	0.4028	0.356	0.317	297	-0.119	-0.08	-0.0332	-0.0204
298	0.4495	0.4286	0.4165	0.3709	0.3331	298	-0.1164	-0.0786	-0.033	-0.0209
299	0.4595	0.44	0.4284	0.384	0.3472	299	-0.1123	-0.0755	-0.0311	-0.0195
300	0.4695	0.4501	0.4393	0.3974	0.3617	300	-0.1078	-0.0721	-0.0302	-0.0194
301	0.4764	0.4575	0.4486	0.4091	0.3748	301	-0.1016	-0.0673	-0.0278	-0.0189
302	0.4808	0.4637	0.4561	0.4196	0.3881	302	-0.0927	-0.0612	-0.0247	-0.0171
303	0.4843	0.4689	0.4634	0.4295	0.401	303	-0.0833	-0.0548	-0.0209	-0.0154
304	0.4855	0.4713	0.4675	0.4382	0.4129	304	-0.0726	-0.0473	-0.018	-0.0142
305	0.4842	0.4722	0.4711	0.446	0.4249	305	-0.0593	-0.0382	-0.0131	-0.012
306	0.4812	0.4708	0.4725	0.4522	0.4343	306	-0.0469	-0.029	-0.0087	-0.0104
307	0.476	0.4677	0.4723	0.4577	0.4437	307	-0.0323	-0.0183	-0.0037	-0.0083
308	0.4694	0.463	0.4706	0.4607	0.4518	308	-0.0176	-0.0087	0.0012	-0.0064
309	0.4612	0.4566	0.4672	0.4627	0.4575	309	-0.0037	0.0015	0.006	-0.0046
310	0.449	0.4476	0.4619	0.463	0.4637	310	0.0147	0.014	0.0129	-0.0014
311	0.4359	0.437	0.454	0.4624	0.4672	311	0.0313	0.0265	0.0181	0.0011
312	0.4195	0.4234	0.4448	0.459	0.4704	312	0.0509	0.0395	0.0253	0.0039
313	0.4023	0.4095	0.4338	0.455	0.4712	313	0.0689	0.0527	0.0315	0.0072
314	0.382	0.3914	0.4203	0.4485	0.4706	314	0.0886	0.0665	0.0383	0.0094
315	0.3615	0.3741	0.4062	0.4418	0.469	315	0.1075	0.0803	0.0447	0.0126
316	0.3408	0.3563	0.3921	0.4334	0.4665	316	0.1257	0.0926	0.0513	0.0155
317	0.3168	0.3352	0.3748	0.4231	0.4614	317	0.1446	0.1063	0.058	0.0184
318	0.2955	0.3158	0.359	0.4135	0.4564	318	0.1609	0.118	0.0635	0.0203
319	0.2746	0.2974	0.3432	0.4031	0.4498	319	0.1752	0.1285	0.0686	0.0228
320	0.2635	0.2864	0.335	0.397	0.4458	320	0.1823	0.1335	0.0715	0.0229
321	0.2222	0.2455	0.2993	0.3689	0.4268	321	0.2046	0.1467	0.0771	0.0233
322	0.2029	0.2271	0.2828	0.3566	0.4164	322	0.2135	0.1537	0.0799	0.0242
323	0.1818	0.2065	0.2649	0.3408	0.404	323	0.2222	0.159	0.0831	0.0247
324	0.164	0.1899	0.2497	0.328	0.3941	324	0.2301	0.164	0.0857	0.0259
325	0.1474	0.1742	0.2352	0.3158	0.3829	325	0.2355	0.1684	0.0878	0.0268
326	0.1306	0.1568	0.2186	0.3011	0.3701	326	0.2395	0.1705	0.088	0.0262
327	0.1163	0.1434	0.2053	0.289	0.3593	327	0.243	0.1727	0.089	0.0271
328	0.102	0.1293	0.1926	0.2769	0.3477	328	0.2457	0.1749	0.0906	0.0273
329	0.0905	0.1178	0.1812	0.2658	0.3367	329	0.2462	0.1753	0.0907	0.0273
330	0.0788	0.1059	0.1698	0.2543	0.3258	330	0.247	0.1755	0.091	0.0271
331	0.0706	0.0968	0.1608	0.245	0.3166	331	0.246	0.1744	0.0902	0.0262
332	0.0617	0.0876	0.1513	0.2348	0.3062	332	0.2445	0.1731	0.0896	0.0259
333	0.0548	0.0801	0.1435	0.227	0.2971	333	0.2423	0.1722	0.0887	0.0253
334	0.0483	0.0734	0.1359	0.2189	0.2888	334	0.2405	0.1706	0.0876	0.0251
335	0.0431	0.0674	0.1304	0.212	0.2815	335	0.2384	0.1689	0.0873	0.0243
336	0.0382	0.0621	0.1245	0.2049	0.2747	336	0.2365	0.1667	0.0863	0.0239
337	0.0342	0.0573	0.1195	0.199	0.2678	337	0.2336	0.1648	0.0853	0.0231
338	0.0302	0.0533	0.1148	0.1939	0.2617	338	0.2315	0.1637	0.0846	0.0231
339	0.0271	0.0492	0.1101	0.189	0.2561	339	0.229	0.1619	0.083	0.0221
340	0.0241	0.0458	0.1065	0.1839	0.2513	340	0.2272	0.1598	0.0824	0.0217
341	0.021	0.0424	0.1026	0.18	0.2464	341	0.2254	0.159	0.0816	0.0214
342	0.0188	0.0394	0.0996	0.1755	0.242	342	0.2232	0.1567	0.0808	0.0206
343	0.0164	0.0359	0.0958	0.171	0.2371	343	0.2207	0.1546	0.0794	0.0195
344	0.0137	0.0332	0.0925	0.1671	0.2329	344	0.2192	0.1534	0.0788	0.0195
345	0.0118	0.0303	0.089	0.1629	0.2276	345	0.2158	0.1511	0.0772	0.0185
346	0.0096	0.028	0.0857	0.1586	0.2227	346	0.2131	0.149	0.0761	0.0184
347	0.0077	0.025	0.0824	0.1538	0.2167	347	0.209	0.1461	0.0747	0.0173
348	0.0061	0.0223	0.0789	0.1493	0.2112	348	0.2051	0.1432	0.0728	0.0162
349	0.0041	0.0199	0.0762	0.1444	0.2053	349	0.2012	0.1403	0.0721	0.0158
350	0.0024	0.017	0.0719	0.1386	0.198	350	0.1956	0.1362	0.0695	0.0146
351	0.001	0.0146	0.0688	0.1331	0.1915	351	0.1905	0.1321	0.0678	0.0136
352	-0.0005	0.0119	0.0645	0.1265	0.1833	352	0.1838	0.127	0.065	0.0124
353	-0.0022	0.0095	0.0605	0.1207	0.1754	353	0.1776	0.1229	0.0627	0.0117
354	-0.0035	0.0072	0.0566	0.1142	0.1672	354	0.1707	0.1177	0.0601	0.0107
355	-0.0041	0.0056	0.0548	0.1113	0.1626	355	0.1667	0.1154	0.0589	0.0097
356	-0.0069	0.0011	0.0435	0.096	0.1458	356	0.1527	0.1029	0.0504	0.008
357	-0.0079	-0.0014	0.0402	0.0893	0.1363	357	0.1442	0.0972	0.0481	0.0065
358	-0.0088	-0.0039	0.0358	0.0804	0.1251	358	0.1339	0.0892	0.0446	0.0049
359	-0.0095	-0.0066	0.0317	0.0738	0.1155	359	0.125	0.0833	0.0412	0.0029
360	-0.0105	-0.0089	0.0263	0.0648	0.1039	360	0.1144	0.0753	0.0368	0.0016
361	-0.012	-0.0111	0.0219	0.0569	0.0944	361	0.1064	0.0689	0.0339	0.0009
362	-0.0126	-0.0147	0.0177	0.0493	0.0832	362	0.0958	0.0619	0.0303	-0.0021
363	-0.014	-0.0166	0.0133	0.0424	0.0736	363	0.0876	0.0564	0.0273	-0.0026
364	-0.0145	-0.0184	0.0096	0.0342	0.0634	364	0.0779	0.0487	0.0241	-0.0039
365	-0.0143	-0.0203	0.0059	0.0277	0.0546	365	0.0689	0.042	0.0202	-0.006
366	-0.0158	-0.0224	0.0023	0.0206	0.0452	366	0.061	0.0364	0.0181	-0.0066
367	-0.0163	-0.0239	-0.0011	0.015	0.0378	367	0.0541	0.0313	0.0152	-0.0076
368	-0.0168	-0.0264	-0.0049	0.0092	0.0297	368	0.0465	0.026	0.0119	-0.0096
369	-0.0176	-0.0282	-0.0078	0.0032	0.0233	369	0.0409	0.0208	0.0098	-0.0106
370	-0.0178	-0.0298	-0.0112	-0.0012	0.0167	370	0.0345	0.0166	0.0066	-0.012
371	-0.0186	-0.0318	-0.0131	-0.005	0.0118	371	0.0304	0.0136	0.0055	-0.0132
372	-0.0195	-0.0332	-0.0161	-0.0101	0.0064	372	0.0259	0.0094	0.0034	-0.0137
373	-0.0199	-0.034	-0.0178	-0.0128	0.0022	373	0.0221	0.0071	0.0021	-0.0141
374	-0.02	-0.0352	-0.0196	-0.0161	-0.0017	374	0.0183	0.0039	0.0004	-0.0152
375	-0.0205	-0.0361	-0.0213	-0.0186	-0.0046	375	0.0159	0.0019	-0.0008	-0.0156
376	-0.0209	-0.0366	-0.0228	-0.0202	-0.0073	376	0.0136	0.0007	-0.0019	-0.0157
377	-0.0211	-0.0381	-0.0239	-0.0221	-0.0095	377	0.0116	-0.001	-0.0028	-0.017
378	-0.022	-0.0386	-0.025	-0.024	-0.0118	378	0.0102	-0.002	-0.003	-0.0166
379	-0.0224	-0.0399	-0.0259	-0.026	-0.0139	379	0.0085	-0.0036	-0.0035	-0.0175
380	-0.0231	-0.0406	-0.0273	-0.0274	-0.0151	380	0.008	-0.0043	-0.0042	-0.0175
381	-0.0232	-0.0411	-0.0274	-0.0283	-0.0164	381	0.0068	-0.0051	-0.0042	-0.0179
382	-0.0241	-0.0423	-0.0287	-0.03	-0.0178	382	0.0063	-0.0059	-0.0046	-0.0182
383	-0.0247	-0.0429	-0.0291	-0.0308	-0.0184	383	0.0063	-0.0061	-0.0044	-0.0182
384	-0.0254	-0.0434	-0.0295	-0.0318	-0.0191	384	0.0063	-0.0064	-0.0041	-0.018
385	-0.0253	-0.0441	-0.03	-0.032	-0.0196	385	0.0057	-0.0067	-0.0047	-0.0188
386	-0.0253	-0.0444	-0.03	-0.0321	-0.0201	386	0.0052	-0.0068	-0.0047	-0.0191
387	-0.0256	-0.0447	-0.0306	-0.0329	-0.0207	387	0.0049	-0.0073	-0.005	-0.0191
388	-0.0267	-0.0463	-0.0314	-0.0342	-0.0213	388	0.0054	-0.0075	-0.0047	-0.0196
389	-0.0265	-0.0464	-0.0321	-0.035	-0.0216	389	0.0049	-0.0085	-0.0056	-0.0199
390	-0.0266	-0.0463	-0.0318	-0.0352	-0.0218	390	0.0048	-0.0086	-0.0052	-0.0197
391	-0.0264	-0.046	-0.0318	-0.0349	-0.0221	391	0.0043	-0.0085	-0.0054	-0.0196
392	-0.0263	-0.0463	-0.0317	-0.0351	-0.0223	392	0.004	-0.0088	-0.0054	-0.02
393	-0.0264	-0.0466	-0.0322	-0.0359	-0.0227	393	0.0037	-0.0095	-0.0058	-0.0202
394	-0.0268	-0.0471	-0.033	-0.0365	-0.0228	394	0.004	-0.0097	-0.0062	-0.0203
395	-0.0269	-0.0472	-0.0333	-0.0374	-0.0231	395	0.0038	-0.0105	-0.0064	-0.0203
396	-0.0267	-0.047	-0.0331	-0.0368	-0.0234	396	0.0033	-0.0101	-0.0064	-0.0203
397	-0.0266	-0.0465	-0.0331	-0.0368	-0.0235	397	0.0031	-0.0102	-0.0065	-0.0199
398	-0.0271	-0.0472	-0.0335	-0.0374	-0.0236	398	0.0035	-0.0103	-0.0064	-0.0201
399	-0.0276	-0.0476	-0.0339	-0.0378	-0.0237	399	0.0039	-0.0102	-0.0063	-0.02
400	-0.0276	-0.0476	-0.0339	-0.0378	-0.0237	400	0.0039	-0.0102	-0.0063	-0.02

## Sheet: 0.2mM
nm	pH 8	pH 5.5	pH 5.0	pH 4.5	pH 4.0	nm	pH 4-8	pH 4.5-8	pH 5-8	pH 5.5-8
260	0.1449	0.1459	0.1591	0.1577	0.1526	260	0.0077	0.0128	0.0142	0.001		Max	0.4399	0.3063	0.1589	0.061
261	0.1386	0.1394	0.1516	0.1489	0.1424	261	0.0038	0.0103	0.013	0.0008		Min	-0.2183	-0.1386	-0.0662	-0.0242
262	0.1345	0.1347	0.1459	0.1427	0.1352	262	0.0007	0.0082	0.0114	0.0002		delta A	0.6582	0.4449	0.2251	0.0852
263	0.1317	0.1314	0.1423	0.1372	0.1294	263	-0.0023	0.0055	0.0106	-0.0003
264	0.1305	0.1298	0.1401	0.1342	0.1257	264	-0.0048	0.0037	0.0096	-0.0007
265	0.1311	0.1294	0.139	0.1325	0.1232	265	-0.0079	0.0014	0.0079	-0.0017
266	0.1329	0.1303	0.1394	0.1321	0.1217	266	-0.0112	-0.0008	0.0065	-0.0026
267	0.1357	0.1332	0.1414	0.1325	0.1217	267	-0.014	-0.0032	0.0057	-0.0025
268	0.1407	0.1379	0.1447	0.1348	0.1224	268	-0.0183	-0.0059	0.004	-0.0028
269	0.1465	0.1429	0.1491	0.1378	0.1243	269	-0.0222	-0.0087	0.0026	-0.0036
270	0.1538	0.1497	0.1545	0.1417	0.127	270	-0.0268	-0.0121	0.0007	-0.0041
271	0.1637	0.1586	0.1621	0.1479	0.1314	271	-0.0323	-0.0158	-0.0016	-0.0051
272	0.1737	0.1682	0.1701	0.1543	0.136	272	-0.0377	-0.0194	-0.0036	-0.0055
273	0.1869	0.1797	0.1803	0.1616	0.1416	273	-0.0453	-0.0253	-0.0066	-0.0072
274	0.2006	0.1928	0.1916	0.1704	0.1485	274	-0.0521	-0.0302	-0.009	-0.0078
275	0.2153	0.2065	0.2037	0.1804	0.1556	275	-0.0597	-0.0349	-0.0116	-0.0088
276	0.2327	0.2229	0.218	0.1918	0.1645	276	-0.0682	-0.0409	-0.0147	-0.0098
277	0.251	0.2404	0.2331	0.2044	0.1742	277	-0.0768	-0.0466	-0.0179	-0.0106
278	0.2719	0.2602	0.2509	0.2189	0.1853	278	-0.0866	-0.053	-0.021	-0.0117
279	0.2918	0.2789	0.268	0.2326	0.1964	279	-0.0954	-0.0592	-0.0238	-0.0129
280	0.3144	0.3001	0.2866	0.2488	0.209	280	-0.1054	-0.0656	-0.0278	-0.0143
281	0.3398	0.3244	0.3088	0.2673	0.224	281	-0.1158	-0.0725	-0.031	-0.0154
282	0.3629	0.3473	0.329	0.2844	0.238	282	-0.1249	-0.0785	-0.0339	-0.0156
283	0.3917	0.3743	0.3537	0.3058	0.2555	283	-0.1362	-0.0859	-0.038	-0.0174
284	0.4182	0.4	0.3768	0.3258	0.2725	284	-0.1457	-0.0924	-0.0414	-0.0182
285	0.4449	0.4255	0.4009	0.3467	0.2897	285	-0.1552	-0.0982	-0.044	-0.0194
286	0.4756	0.4558	0.4284	0.3708	0.3105	286	-0.1651	-0.1048	-0.0472	-0.0198
287	0.5047	0.4842	0.4545	0.3942	0.3302	287	-0.1745	-0.1105	-0.0502	-0.0205
288	0.5361	0.5144	0.482	0.4195	0.3523	288	-0.1838	-0.1166	-0.0541	-0.0217
289	0.5658	0.5437	0.5092	0.4438	0.3743	289	-0.1915	-0.122	-0.0566	-0.0221
290	0.5955	0.5729	0.5362	0.4688	0.3966	290	-0.1989	-0.1267	-0.0593	-0.0226
291	0.6267	0.6035	0.5654	0.4954	0.4221	291	-0.2046	-0.1313	-0.0613	-0.0232
292	0.6557	0.632	0.5925	0.5216	0.4457	292	-0.21	-0.1341	-0.0632	-0.0237
293	0.6871	0.6629	0.6226	0.5506	0.4724	293	-0.2147	-0.1365	-0.0645	-0.0242
294	0.7137	0.69	0.6484	0.5756	0.4968	294	-0.2169	-0.1381	-0.0653	-0.0237
295	0.7427	0.7194	0.6765	0.6041	0.5244	295	-0.2183	-0.1386	-0.0662	-0.0233
296	0.7672	0.7446	0.7026	0.6291	0.5493	296	-0.2179	-0.1381	-0.0646	-0.0226
297	0.7902	0.7684	0.7258	0.6537	0.5746	297	-0.2156	-0.1365	-0.0644	-0.0218
298	0.8142	0.7923	0.7498	0.6803	0.6026	298	-0.2116	-0.1339	-0.0644	-0.0219
299	0.8316	0.8128	0.7715	0.7036	0.6268	299	-0.2048	-0.128	-0.0601	-0.0188
300	0.8473	0.8306	0.7913	0.7267	0.6533	300	-0.194	-0.1206	-0.056	-0.0167
301	0.8609	0.8447	0.807	0.748	0.6768	301	-0.1841	-0.1129	-0.0539	-0.0162
302	0.8691	0.8558	0.8206	0.766	0.6995	302	-0.1696	-0.1031	-0.0485	-0.0133
303	0.8741	0.8647	0.8328	0.7839	0.7227	303	-0.1514	-0.0902	-0.0413	-0.0094
304	0.877	0.8683	0.8414	0.7993	0.7438	304	-0.1332	-0.0777	-0.0356	-0.0087
305	0.8751	0.8707	0.8474	0.8133	0.7642	305	-0.1109	-0.0618	-0.0277	-0.0044
306	0.8693	0.8684	0.8499	0.8232	0.7806	306	-0.0887	-0.0461	-0.0194	-0.0009
307	0.8592	0.8624	0.8499	0.8325	0.7972	307	-0.062	-0.0267	-0.0093	0.0032
308	0.8483	0.8534	0.8454	0.838	0.8118	308	-0.0365	-0.0103	-0.0029	0.0051
309	0.8327	0.8428	0.8406	0.8403	0.8221	309	-0.0106	0.0076	0.0079	0.0101
310	0.8118	0.8264	0.8303	0.8408	0.8326	310	0.0208	0.029	0.0185	0.0146
311	0.788	0.8067	0.8168	0.8374	0.8378	311	0.0498	0.0494	0.0288	0.0187
312	0.7598	0.7818	0.8007	0.8321	0.8425	312	0.0827	0.0723	0.0409	0.022
313	0.7293	0.7567	0.7814	0.8239	0.8455	313	0.1162	0.0946	0.0521	0.0274
314	0.6915	0.7246	0.757	0.8116	0.8444	314	0.1529	0.1201	0.0655	0.0331
315	0.6562	0.6928	0.7324	0.7983	0.8412	315	0.185	0.1421	0.0762	0.0366
316	0.6198	0.6597	0.7071	0.784	0.8373	316	0.2175	0.1642	0.0873	0.0399
317	0.5765	0.6211	0.6757	0.7637	0.8283	317	0.2518	0.1872	0.0992	0.0446
318	0.5383	0.587	0.6475	0.7465	0.8191	318	0.2808	0.2082	0.1092	0.0487
319	0.5012	0.553	0.6194	0.7258	0.8077	319	0.3065	0.2246	0.1182	0.0518
320	0.4817	0.5342	0.6048	0.715	0.8015	320	0.3198	0.2333	0.1231	0.0525
321	0.4084	0.4639	0.542	0.6651	0.7694	321	0.361	0.2567	0.1336	0.0555
322	0.3741	0.4315	0.5125	0.6424	0.7529	322	0.3788	0.2683	0.1384	0.0574
323	0.3362	0.3945	0.481	0.6159	0.7316	323	0.3954	0.2797	0.1448	0.0583
324	0.3039	0.3633	0.4528	0.5912	0.7118	324	0.4079	0.2873	0.1489	0.0594
325	0.2743	0.335	0.4273	0.5685	0.6914	325	0.4171	0.2942	0.153	0.0607
326	0.2436	0.3039	0.3987	0.5428	0.6696	326	0.426	0.2992	0.1551	0.0603
327	0.218	0.2789	0.3755	0.5198	0.6502	327	0.4322	0.3018	0.1575	0.0609
328	0.1931	0.2541	0.3513	0.4984	0.629	328	0.4359	0.3053	0.1582	0.061
329	0.1721	0.2326	0.3304	0.4784	0.6112	329	0.4391	0.3063	0.1583	0.0605
330	0.1516	0.2119	0.3105	0.4576	0.5915	330	0.4399	0.306	0.1589	0.0603
331	0.136	0.1954	0.2939	0.4412	0.5745	331	0.4385	0.3052	0.1579	0.0594
332	0.1201	0.1787	0.2773	0.4231	0.5564	332	0.4363	0.303	0.1572	0.0586
333	0.1074	0.1651	0.2632	0.4083	0.541	333	0.4336	0.3009	0.1558	0.0577
334	0.0954	0.1523	0.2498	0.3931	0.5261	334	0.4307	0.2977	0.1544	0.0569
335	0.086	0.1424	0.2388	0.3806	0.5125	335	0.4265	0.2946	0.1528	0.0564
336	0.0772	0.1327	0.2285	0.3692	0.5005	336	0.4233	0.292	0.1513	0.0555
337	0.0692	0.1235	0.2191	0.3584	0.4884	337	0.4192	0.2892	0.1499	0.0543
338	0.0624	0.1165	0.2107	0.3495	0.4785	338	0.4161	0.2871	0.1483	0.0541
339	0.0559	0.1086	0.2025	0.3393	0.468	339	0.4121	0.2834	0.1466	0.0527
340	0.0504	0.1027	0.1956	0.3314	0.4596	340	0.4092	0.281	0.1452	0.0523
341	0.0446	0.0962	0.1884	0.3229	0.4505	341	0.4059	0.2783	0.1438	0.0516
342	0.0404	0.0911	0.1828	0.3158	0.443	342	0.4026	0.2754	0.1424	0.0507
343	0.0355	0.0853	0.1758	0.3075	0.4342	343	0.3987	0.272	0.1403	0.0498
344	0.0307	0.0805	0.17	0.3008	0.4265	344	0.3958	0.2701	0.1393	0.0498
345	0.0266	0.0749	0.1635	0.2923	0.4177	345	0.3911	0.2657	0.1369	0.0483
346	0.0227	0.0708	0.1581	0.285	0.4088	346	0.3861	0.2623	0.1354	0.0481
347	0.0188	0.0657	0.1514	0.2762	0.3983	347	0.3795	0.2574	0.1326	0.0469
348	0.0156	0.0609	0.1452	0.268	0.3882	348	0.3726	0.2524	0.1296	0.0453
349	0.0122	0.0566	0.1397	0.2594	0.378	349	0.3658	0.2472	0.1275	0.0444
350	0.0091	0.0514	0.1324	0.2494	0.3654	350	0.3563	0.2403	0.1233	0.0423
351	0.0061	0.0473	0.1257	0.2395	0.3532	351	0.3471	0.2334	0.1196	0.0412
352	0.0028	0.0425	0.1186	0.2281	0.339	352	0.3362	0.2253	0.1158	0.0397
353	0.0001	0.0378	0.1117	0.2176	0.3251	353	0.325	0.2175	0.1116	0.0377
354	-0.0023	0.0339	0.1043	0.2061	0.3102	354	0.3125	0.2084	0.1066	0.0362
355	-0.0037	0.0313	0.1009	0.1999	0.3024	355	0.3061	0.2036	0.1046	0.035
356	-0.0084	0.0233	0.0834	0.1757	0.2734	356	0.2818	0.1841	0.0918	0.0317
357	-0.0113	0.0189	0.0762	0.1632	0.256	357	0.2673	0.1745	0.0875	0.0302
358	-0.0127	0.0146	0.0676	0.1484	0.2366	358	0.2493	0.1611	0.0803	0.0273
359	-0.0149	0.01	0.0602	0.1353	0.2189	359	0.2338	0.1502	0.0751	0.0249
360	-0.0168	0.0058	0.051	0.1204	0.1991	360	0.2159	0.1372	0.0678	0.0226
361	-0.0181	0.0019	0.0439	0.1069	0.1813	361	0.1994	0.125	0.062	0.02
362	-0.02	-0.0033	0.035	0.093	0.162	362	0.182	0.113	0.055	0.0167
363	-0.0223	-0.0068	0.0276	0.0798	0.1448	363	0.1671	0.1021	0.0499	0.0155
364	-0.0236	-0.0102	0.0201	0.0664	0.1268	364	0.1504	0.09	0.0437	0.0134
365	-0.0243	-0.0134	0.0138	0.0559	0.1118	365	0.1361	0.0802	0.0381	0.0109
366	-0.0259	-0.0168	0.0073	0.0428	0.0954	366	0.1213	0.0687	0.0332	0.0091
367	-0.0278	-0.0203	0.0011	0.0329	0.082	367	0.1098	0.0607	0.0289	0.0075
368	-0.0284	-0.0239	-0.0046	0.0223	0.0681	368	0.0965	0.0507	0.0238	0.0045
369	-0.0299	-0.0267	-0.0107	0.0126	0.0569	369	0.0868	0.0425	0.0192	0.0032
370	-0.031	-0.0296	-0.0158	0.0044	0.0452	370	0.0762	0.0354	0.0152	0.0014
371	-0.0318	-0.0319	-0.0196	-0.0021	0.0361	371	0.0679	0.0297	0.0122	-0.0001
372	-0.0329	-0.0343	-0.0243	-0.0102	0.0269	372	0.0598	0.0227	0.0086	-0.0014
373	-0.034	-0.0361	-0.0277	-0.0152	0.0199	373	0.0539	0.0188	0.0063	-0.0021
374	-0.0346	-0.0377	-0.0307	-0.0202	0.013	374	0.0476	0.0144	0.0039	-0.0031
375	-0.0355	-0.0394	-0.0337	-0.0246	0.0077	375	0.0432	0.0109	0.0018	-0.0039
376	-0.0361	-0.0405	-0.036	-0.0286	0.0028	376	0.0389	0.0075	0.0001	-0.0044
377	-0.0365	-0.042	-0.038	-0.0314	-0.0008	377	0.0357	0.0051	-0.0015	-0.0055
378	-0.0377	-0.0432	-0.0398	-0.0345	-0.0047	378	0.033	0.0032	-0.0021	-0.0055
379	-0.0385	-0.0448	-0.0423	-0.0378	-0.0077	379	0.0308	0.0007	-0.0038	-0.0063
380	-0.0394	-0.0458	-0.0436	-0.0399	-0.01	380	0.0294	-0.0005	-0.0042	-0.0064
381	-0.0402	-0.0466	-0.0448	-0.0415	-0.0121	381	0.0281	-0.0013	-0.0046	-0.0064
382	-0.0412	-0.0478	-0.0463	-0.0436	-0.0144	382	0.0268	-0.0024	-0.0051	-0.0066
383	-0.0421	-0.0487	-0.0475	-0.0458	-0.0154	383	0.0267	-0.0037	-0.0054	-0.0066
384	-0.0427	-0.0498	-0.0482	-0.0471	-0.0168	384	0.0259	-0.0044	-0.0055	-0.0071
385	-0.0431	-0.0504	-0.049	-0.0477	-0.0177	385	0.0254	-0.0046	-0.0059	-0.0073
386	-0.0431	-0.0506	-0.0491	-0.0482	-0.0186	386	0.0245	-0.0051	-0.006	-0.0075
387	-0.0441	-0.0511	-0.0499	-0.049	-0.0193	387	0.0248	-0.0049	-0.0058	-0.007
388	-0.0454	-0.0531	-0.0516	-0.051	-0.0203	388	0.0251	-0.0056	-0.0062	-0.0077
389	-0.0457	-0.0535	-0.0527	-0.0524	-0.0207	389	0.025	-0.0067	-0.007	-0.0078
390	-0.0461	-0.0533	-0.0524	-0.0523	-0.0208	390	0.0253	-0.0062	-0.0063	-0.0072
391	-0.0454	-0.053	-0.0525	-0.0522	-0.021	391	0.0244	-0.0068	-0.0071	-0.0076
392	-0.0455	-0.0533	-0.0525	-0.0526	-0.0217	392	0.0238	-0.0071	-0.007	-0.0078
393	-0.0461	-0.0537	-0.0535	-0.0538	-0.0219	393	0.0242	-0.0077	-0.0074	-0.0076
394	-0.0468	-0.0544	-0.0542	-0.0545	-0.0221	394	0.0247	-0.0077	-0.0074	-0.0076
395	-0.0469	-0.0547	-0.0549	-0.0553	-0.0226	395	0.0243	-0.0084	-0.008	-0.0078
396	-0.0468	-0.0546	-0.0547	-0.0549	-0.0227	396	0.0241	-0.0081	-0.0079	-0.0078
397	-0.0471	-0.0541	-0.0546	-0.0547	-0.0229	397	0.0242	-0.0076	-0.0075	-0.007
398	-0.0477	-0.0548	-0.0555	-0.056	-0.023	398	0.0247	-0.0083	-0.0078	-0.0071
399	-0.0482	-0.0552	-0.0561	-0.0564	-0.0232	399	0.025	-0.0082	-0.0079	-0.007
400	-0.0482	-0.0552	-0.0561	-0.0564	-0.0232	400	0.025	-0.0082	-0.0079	-0.007

## Sheet: 0.3mM
nm	pH 8	pH 5.5	pH 5.0	pH 4.5	pH4.0	nm	pH 4-8	pH 4.5-8	pH 5-8	pH 5.5-8
260	0.2167	0.2165	0.2201	0.2369	0.2337	260	0.017	0.0202	0.0034	-0.0002		Max	0.6733	0.477	0.2335	0.0931
261	0.2079	0.2065	0.2089	0.2232	0.2187	261	0.0108	0.0153	0.001	-0.0014		Min	-0.3155	-0.2084	-0.106	-0.0417
262	0.2016	0.1994	0.201	0.2134	0.2079	262	0.0063	0.0118	-0.0006	-0.0022		delta A	0.9888	0.6854	0.3395	0.1348
263	0.1974	0.1949	0.1953	0.2059	0.1989	263	0.0015	0.0085	-0.0021	-0.0025
264	0.1961	0.1923	0.1922	0.2009	0.1929	264	-0.0032	0.0048	-0.0039	-0.0038
265	0.1962	0.1924	0.1908	0.1984	0.1889	265	-0.0073	0.0022	-0.0054	-0.0038
266	0.1988	0.194	0.1917	0.1976	0.187	266	-0.0118	-0.0012	-0.0071	-0.0048
267	0.2034	0.1977	0.1942	0.1986	0.187	267	-0.0164	-0.0048	-0.0092	-0.0057
268	0.211	0.2044	0.1998	0.2017	0.1884	268	-0.0226	-0.0093	-0.0112	-0.0066
269	0.2198	0.2123	0.2064	0.206	0.1906	269	-0.0292	-0.0138	-0.0134	-0.0075
270	0.2304	0.2218	0.215	0.212	0.1951	270	-0.0353	-0.0184	-0.0154	-0.0086
271	0.2455	0.2358	0.2268	0.2201	0.2008	271	-0.0447	-0.0254	-0.0187	-0.0097
272	0.2608	0.2496	0.2387	0.2298	0.2078	272	-0.053	-0.031	-0.0221	-0.0112
273	0.28	0.2678	0.2543	0.2412	0.2167	273	-0.0633	-0.0388	-0.0257	-0.0122
274	0.3007	0.2862	0.2711	0.2543	0.2263	274	-0.0744	-0.0464	-0.0296	-0.0145
275	0.3227	0.3072	0.2894	0.2682	0.2373	275	-0.0854	-0.0545	-0.0333	-0.0155
276	0.3486	0.3314	0.3111	0.2856	0.2505	276	-0.0981	-0.063	-0.0375	-0.0172
277	0.3756	0.3569	0.3337	0.3032	0.2645	277	-0.1111	-0.0724	-0.0419	-0.0187
278	0.4066	0.3863	0.36	0.3251	0.2813	278	-0.1253	-0.0815	-0.0466	-0.0203
279	0.4366	0.4142	0.3857	0.346	0.298	279	-0.1386	-0.0906	-0.0509	-0.0224
280	0.47	0.4453	0.4141	0.3694	0.3171	280	-0.1529	-0.1006	-0.0559	-0.0247
281	0.5074	0.482	0.4473	0.3968	0.3389	281	-0.1685	-0.1106	-0.0601	-0.0254
282	0.5429	0.5152	0.4775	0.4222	0.3599	282	-0.183	-0.1207	-0.0654	-0.0277
283	0.5849	0.5553	0.5149	0.4533	0.3862	283	-0.1987	-0.1316	-0.07	-0.0296
284	0.6246	0.5943	0.5506	0.4836	0.4112	284	-0.2134	-0.141	-0.074	-0.0303
285	0.6645	0.6319	0.5854	0.514	0.4367	285	-0.2278	-0.1505	-0.0791	-0.0326
286	0.7106	0.6766	0.6272	0.5506	0.468	286	-0.2426	-0.16	-0.0834	-0.034
287	0.7538	0.7181	0.6662	0.5847	0.4978	287	-0.256	-0.1691	-0.0876	-0.0357
288	0.801	0.7636	0.7084	0.6219	0.5312	288	-0.2698	-0.1791	-0.0926	-0.0374
289	0.8454	0.8059	0.7485	0.6591	0.5645	289	-0.2809	-0.1863	-0.0969	-0.0395
290	0.8888	0.8497	0.7895	0.696	0.5978	290	-0.291	-0.1928	-0.0993	-0.0391
291	0.9355	0.8947	0.834	0.7366	0.6353	291	-0.3002	-0.1989	-0.1015	-0.0408
292	0.9782	0.9372	0.8736	0.7751	0.6713	292	-0.3069	-0.2031	-0.1046	-0.041
293	1.0236	0.9833	0.9195	0.8176	0.7116	293	-0.312	-0.206	-0.1041	-0.0403
294	1.0628	1.0224	0.9585	0.8549	0.7484	294	-0.3144	-0.2079	-0.1043	-0.0404
295	1.1052	1.0667	0.9999	0.8979	0.7901	295	-0.3151	-0.2073	-0.1053	-0.0385
296	1.1435	1.1038	1.0384	0.9351	0.828	296	-0.3155	-0.2084	-0.1051	-0.0397
297	1.179	1.1373	1.073	0.9726	0.8647	297	-0.3143	-0.2064	-0.106	-0.0417
298	1.2109	1.1727	1.1087	1.0128	0.9058	298	-0.3051	-0.1981	-0.1022	-0.0382
299	1.2362	1.2023	1.1417	1.0464	0.9439	299	-0.2923	-0.1898	-0.0945	-0.0339
300	1.262	1.2291	1.1712	1.0843	0.9837	300	-0.2783	-0.1777	-0.0908	-0.0329
301	1.2815	1.2497	1.1967	1.1131	1.0202	301	-0.2613	-0.1684	-0.0848	-0.0318
302	1.2931	1.2667	1.2167	1.1404	1.0542	302	-0.2389	-0.1527	-0.0764	-0.0264
303	1.3019	1.2792	1.234	1.1689	1.0892	303	-0.2127	-0.133	-0.0679	-0.0227
304	1.3039	1.2853	1.2474	1.192	1.1202	304	-0.1837	-0.1119	-0.0565	-0.0186
305	1.2988	1.2862	1.2558	1.2152	1.1515	305	-0.1473	-0.0836	-0.043	-0.0126
306	1.2928	1.2841	1.259	1.2281	1.1759	306	-0.1169	-0.0647	-0.0338	-0.0087
307	1.2794	1.2776	1.2598	1.2436	1.2059	307	-0.0735	-0.0358	-0.0196	-0.0018
308	1.263	1.265	1.2589	1.2553	1.2255	308	-0.0375	-0.0077	-0.0041	0.002
309	1.2378	1.2452	1.2449	1.2599	1.2399	309	0.0021	0.0221	0.0071	0.0074
310	1.2094	1.2228	1.2309	1.2595	1.257	310	0.0476	0.0501	0.0215	0.0134
311	1.1727	1.1964	1.211	1.258	1.2699	311	0.0972	0.0853	0.0383	0.0237
312	1.1289	1.1605	1.1863	1.249	1.2726	312	0.1437	0.1201	0.0574	0.0316
313	1.0855	1.121	1.1617	1.2384	1.2808	313	0.1953	0.1529	0.0762	0.0355
314	1.0314	1.0734	1.1229	1.2209	1.2786	314	0.2472	0.1895	0.0915	0.042
315	0.9777	1.027	1.0868	1.2055	1.2763	315	0.2986	0.2278	0.1091	0.0493
316	0.9214	0.977	1.0493	1.1819	1.2678	316	0.3464	0.2605	0.1279	0.0556
317	0.8593	0.9198	1.0035	1.1557	1.2526	317	0.3933	0.2964	0.1442	0.0605
318	0.8025	0.8697	0.9598	1.1284	1.2447	318	0.4422	0.3259	0.1573	0.0672
319	0.7473	0.82	0.9193	1.1007	1.2274	319	0.4801	0.3534	0.172	0.0727
320	0.7182	0.7926	0.8957	1.0863	1.2211	320	0.5029	0.3681	0.1775	0.0744
321	0.6193	0.7013	0.815	1.022	1.1768	321	0.5575	0.4027	0.1957	0.082
322	0.5679	0.6528	0.7744	0.9882	1.1554	322	0.5875	0.4203	0.2065	0.0849
323	0.5128	0.6003	0.7259	0.9504	1.1256	323	0.6128	0.4376	0.2131	0.0875
324	0.4655	0.5545	0.686	0.9158	1.0948	324	0.6293	0.4503	0.2205	0.089
325	0.4233	0.5132	0.6472	0.8821	1.0654	325	0.6421	0.4588	0.2239	0.0899
326	0.3777	0.4691	0.6042	0.8457	1.0341	326	0.6564	0.468	0.2265	0.0914
327	0.3398	0.4321	0.5713	0.8122	1.0049	327	0.6651	0.4724	0.2315	0.0923
328	0.3037	0.3968	0.5372	0.7801	0.9742	328	0.6705	0.4764	0.2335	0.0931
329	0.273	0.3657	0.506	0.75	0.9455	329	0.6725	0.477	0.233	0.0927
330	0.2433	0.3358	0.4767	0.7195	0.9166	330	0.6733	0.4762	0.2334	0.0925
331	0.2201	0.3122	0.4529	0.695	0.8928	331	0.6727	0.4749	0.2328	0.0921
332	0.1972	0.2884	0.4284	0.6689	0.8657	332	0.6685	0.4717	0.2312	0.0912
333	0.1788	0.2688	0.4082	0.647	0.8436	333	0.6648	0.4682	0.2294	0.09
334	0.1623	0.2514	0.3895	0.6265	0.8203	334	0.658	0.4642	0.2272	0.0891
335	0.1487	0.2364	0.3737	0.6072	0.802	335	0.6533	0.4585	0.225	0.0877
336	0.1371	0.2237	0.3595	0.5914	0.7828	336	0.6457	0.4543	0.2224	0.0866
337	0.1253	0.2111	0.3461	0.5755	0.7647	337	0.6394	0.4502	0.2208	0.0858
338	0.116	0.2007	0.3346	0.5609	0.7493	338	0.6333	0.4449	0.2186	0.0847
339	0.1069	0.1903	0.3232	0.547	0.7352	339	0.6283	0.4401	0.2163	0.0834
340	0.0995	0.1829	0.3147	0.5359	0.723	340	0.6235	0.4364	0.2152	0.0834
341	0.092	0.1746	0.3045	0.5239	0.7093	341	0.6173	0.4319	0.2125	0.0826
342	0.086	0.1679	0.2965	0.514	0.6975	342	0.6115	0.428	0.2105	0.0819
343	0.0795	0.1601	0.2883	0.5025	0.6858	343	0.6063	0.423	0.2088	0.0806
344	0.0745	0.1541	0.2806	0.4918	0.6741	344	0.5996	0.4173	0.2061	0.0796
345	0.0688	0.1474	0.2722	0.4802	0.6594	345	0.5906	0.4114	0.2034	0.0786
346	0.0642	0.1415	0.2649	0.4699	0.6466	346	0.5824	0.4057	0.2007	0.0773
347	0.059	0.1352	0.2558	0.4568	0.6317	347	0.5727	0.3978	0.1968	0.0762
348	0.0546	0.1295	0.2484	0.4447	0.6169	348	0.5623	0.3901	0.1938	0.0749
349	0.0508	0.1239	0.2407	0.4321	0.6011	349	0.5503	0.3813	0.1899	0.0731
350	0.047	0.118	0.2315	0.4173	0.5824	350	0.5354	0.3703	0.1845	0.071
351	0.043	0.1119	0.2227	0.4033	0.564	351	0.521	0.3603	0.1797	0.0689
352	0.0395	0.1067	0.213	0.3871	0.5427	352	0.5032	0.3476	0.1735	0.0672
353	0.0365	0.1008	0.2041	0.3708	0.522	353	0.4855	0.3343	0.1676	0.0643
354	0.0335	0.0956	0.1947	0.3544	0.4999	354	0.4664	0.3209	0.1612	0.0621
355	0.0324	0.0929	0.1895	0.3451	0.4881	355	0.4557	0.3127	0.1571	0.0605
356	0.0258	0.0827	0.1705	0.3108	0.4434	356	0.4176	0.285	0.1447	0.0569
357	0.0234	0.0773	0.161	0.2914	0.4175	357	0.3941	0.268	0.1376	0.0539
358	0.0209	0.0711	0.1493	0.2695	0.3882	358	0.3673	0.2486	0.1284	0.0502
359	0.0197	0.0662	0.1387	0.2497	0.3614	359	0.3417	0.23	0.119	0.0465
360	0.0171	0.0601	0.1271	0.2278	0.3306	360	0.3135	0.2107	0.11	0.043
361	0.0151	0.0549	0.1159	0.2087	0.3038	361	0.2887	0.1936	0.1008	0.0398
362	0.014	0.0497	0.1056	0.1866	0.2754	362	0.2614	0.1726	0.0916	0.0357
363	0.0128	0.0459	0.0955	0.1683	0.2484	363	0.2356	0.1555	0.0827	0.0331
364	0.0111	0.0406	0.0857	0.1484	0.2217	364	0.2106	0.1373	0.0746	0.0295
365	0.0096	0.0369	0.0769	0.1315	0.1985	365	0.1889	0.1219	0.0673	0.0273
366	0.0088	0.0322	0.0677	0.1127	0.1739	366	0.1651	0.1039	0.0589	0.0234
367	0.0077	0.0287	0.0598	0.098	0.1532	367	0.1455	0.0903	0.0521	0.021
368	0.0069	0.0249	0.0519	0.0827	0.1324	368	0.1255	0.0758	0.045	0.018
369	0.0062	0.0223	0.0457	0.0701	0.1146	369	0.1084	0.0639	0.0395	0.0161
370	0.0046	0.0192	0.0398	0.0577	0.0974	370	0.0928	0.0531	0.0352	0.0146
371	0.0047	0.0169	0.0346	0.0478	0.084	371	0.0793	0.0431	0.0299	0.0122
372	0.0036	0.0143	0.0296	0.0369	0.0704	372	0.0668	0.0333	0.026	0.0107
373	0.0036	0.013	0.0254	0.0293	0.0596	373	0.056	0.0257	0.0218	0.0094
374	0.0028	0.0106	0.0218	0.022	0.0498	374	0.047	0.0192	0.019	0.0078
375	0.0022	0.0089	0.0184	0.0157	0.0413	375	0.0391	0.0135	0.0162	0.0067
376	0.002	0.0075	0.0156	0.01	0.0336	376	0.0316	0.008	0.0136	0.0055
377	0.0011	0.0067	0.0133	0.0061	0.0283	377	0.0272	0.005	0.0122	0.0056
378	0.001	0.0055	0.0111	0.0016	0.0227	378	0.0217	0.0006	0.0101	0.0045
379	0.0008	0.0048	0.0097	-0.0018	0.0187	379	0.0179	-0.0026	0.0089	0.004
380	0.0002	0.004	0.0082	-0.0044	0.0147	380	0.0145	-0.0046	0.008	0.0038
381	0.0002	0.0032	0.0072	-0.0068	0.0119	381	0.0117	-0.007	0.007	0.003
382	0	0.0032	0.0062	-0.0089	0.0096	382	0.0096	-0.0089	0.0062	0.0032
383	-0.0004	0.0028	0.0055	-0.0107	0.0075	383	0.0079	-0.0103	0.0059	0.0032
384	-0.0005	0.002	0.0047	-0.0122	0.0056	384	0.0061	-0.0117	0.0052	0.0025
385	-0.0007	0.0021	0.0044	-0.0132	0.0046	385	0.0053	-0.0125	0.0051	0.0028
386	-0.0011	0.0018	0.0041	-0.0142	0.0033	386	0.0044	-0.0131	0.0052	0.0029
387	-0.0011	0.0015	0.0037	-0.0149	0.0022	387	0.0033	-0.0138	0.0048	0.0026
388	-0.001	0.0014	0.0035	-0.0163	0.0018	388	0.0028	-0.0153	0.0045	0.0024
389	-0.0012	0.0011	0.0029	-0.0168	0.0011	389	0.0023	-0.0156	0.0041	0.0023
390	-0.0014	0.0012	0.0028	-0.0173	0.0004	390	0.0018	-0.0159	0.0042	0.0026
391	-0.0016	0.0008	0.0025	-0.0175	-0.0001	391	0.0015	-0.0159	0.0041	0.0024
392	-0.0018	0.0006	0.0023	-0.0178	-0.0002	392	0.0016	-0.016	0.0041	0.0024
393	-0.0019	0.0007	0.0024	-0.0182	-0.0005	393	0.0014	-0.0163	0.0043	0.0026
394	-0.0018	0.0007	0.0017	-0.0188	-0.0007	394	0.0011	-0.017	0.0035	0.0025
395	-0.0021	0.0002	0.0019	-0.0191	-0.0009	395	0.0012	-0.017	0.004	0.0023
396	-0.0023	0.0002	0.0016	-0.019	-0.001	396	0.0013	-0.0167	0.0039	0.0025
397	-0.0021	0.0003	0.0016	-0.0193	-0.0015	397	0.0006	-0.0172	0.0037	0.0024
398	-0.0022	0.0003	0.0015	-0.0197	-0.0014	398	0.0008	-0.0175	0.0037	0.0025
399	-0.0021	0.0001	0.0016	-0.0203	-0.0015	399	0.0006	-0.0182	0.0037	0.0022
400	-0.0021	0.0001	0.0016	-0.0203	-0.0015	400	0.0006	-0.0182	0.0037	0.0022

## Sheet: 0.4mM
nm	pH 8	pH 5.5	pH 5.0	pH 4.5	pH 4.0	nm	pH 4-8	pH 4.5-8	pH 5-8	pH 5.5-8
260	0.2828	0.2933	0.2972	0.3042	0.3118	260	0.029	0.0214	0.0144	0.0105		Max	0.9066	0.6421	0.3249	0.134
261	0.2703	0.2797	0.2819	0.2861	0.2919	261	0.0216	0.0158	0.0116	0.0094		Min	-0.4088	-0.285	-0.1282	-0.0375
262	0.2626	0.2706	0.2715	0.2732	0.2766	262	0.014	0.0106	0.0089	0.008		dela A	1.3154	0.9271	0.4531	0.1715
263	0.2569	0.2641	0.2636	0.2635	0.2653	263	0.0084	0.0066	0.0067	0.0072
264	0.2546	0.261	0.2598	0.2572	0.2576	264	0.003	0.0026	0.0052	0.0064
265	0.2551	0.2604	0.2579	0.2534	0.2524	265	-0.0027	-0.0017	0.0028	0.0053
266	0.2582	0.2626	0.2587	0.2522	0.2493	266	-0.0089	-0.006	0.0005	0.0044
267	0.2645	0.2676	0.2629	0.2537	0.2491	267	-0.0154	-0.0108	-0.0016	0.0031
268	0.2749	0.2768	0.2698	0.2576	0.2509	268	-0.024	-0.0173	-0.0051	0.0019
269	0.2862	0.2868	0.2784	0.2633	0.2548	269	-0.0314	-0.0229	-0.0078	0.0006
270	0.3006	0.3003	0.2898	0.271	0.2598	270	-0.0408	-0.0296	-0.0108	-0.0003
271	0.3208	0.3184	0.3052	0.2826	0.2684	271	-0.0524	-0.0382	-0.0156	-0.0024
272	0.3408	0.3371	0.3212	0.2944	0.2769	272	-0.0639	-0.0464	-0.0196	-0.0037
273	0.3665	0.3609	0.3416	0.3099	0.2886	273	-0.0779	-0.0566	-0.0249	-0.0056
274	0.3936	0.3859	0.364	0.3266	0.3014	274	-0.0922	-0.067	-0.0296	-0.0077
275	0.4228	0.4136	0.3879	0.3457	0.3157	275	-0.1071	-0.0771	-0.0349	-0.0092
276	0.4575	0.4458	0.4172	0.3681	0.3333	276	-0.1242	-0.0894	-0.0403	-0.0117
277	0.4935	0.4799	0.4476	0.3919	0.3524	277	-0.1411	-0.1016	-0.0459	-0.0136
278	0.5345	0.5193	0.4825	0.42	0.3746	278	-0.1599	-0.1145	-0.052	-0.0152
279	0.5744	0.5567	0.5164	0.4475	0.3965	279	-0.1779	-0.1269	-0.058	-0.0177
280	0.6184	0.5981	0.5542	0.4788	0.4213	280	-0.1971	-0.1396	-0.0642	-0.0203
281	0.6688	0.6469	0.5975	0.5144	0.4508	281	-0.218	-0.1544	-0.0713	-0.0219
282	0.7146	0.6918	0.639	0.5482	0.4791	282	-0.2355	-0.1664	-0.0756	-0.0228
283	0.7711	0.7453	0.6882	0.5899	0.5134	283	-0.2577	-0.1812	-0.0829	-0.0258
284	0.8239	0.7956	0.7348	0.6293	0.5471	284	-0.2768	-0.1946	-0.0891	-0.0283
285	0.8759	0.8464	0.7812	0.6692	0.5812	285	-0.2947	-0.2067	-0.0947	-0.0295
286	0.9375	0.9066	0.837	0.7168	0.6225	286	-0.315	-0.2207	-0.1005	-0.0309
287	0.9956	0.9625	0.8888	0.7628	0.6619	287	-0.3337	-0.2328	-0.1068	-0.0331
288	1.0579	1.0214	0.9441	0.811	0.7055	288	-0.3524	-0.2469	-0.1138	-0.0365
289	1.1158	1.0794	0.9978	0.8594	0.7495	289	-0.3663	-0.2564	-0.118	-0.0364
290	1.1732	1.1369	1.0521	0.9086	0.7947	290	-0.3785	-0.2646	-0.1211	-0.0363
291	1.2323	1.1974	1.1102	0.9636	0.8446	291	-0.3877	-0.2687	-0.1221	-0.0349
292	1.2901	1.2527	1.1648	1.0125	0.8927	292	-0.3974	-0.2776	-0.1253	-0.0374
293	1.3511	1.3138	1.2229	1.0687	0.9452	293	-0.4059	-0.2824	-0.1282	-0.0373
294	1.4025	1.365	1.2745	1.1175	0.9941	294	-0.4084	-0.285	-0.128	-0.0375
295	1.4586	1.4229	1.3313	1.1741	1.0498	295	-0.4088	-0.2845	-0.1273	-0.0357
296	1.5058	1.4742	1.3823	1.2234	1.0999	296	-0.4059	-0.2824	-0.1235	-0.0316
297	1.5483	1.5169	1.4262	1.2734	1.1494	297	-0.3989	-0.2749	-0.1221	-0.0314
298	1.5877	1.5654	1.4734	1.3263	1.2062	298	-0.3815	-0.2614	-0.1143	-0.0223
299	1.6312	1.6031	1.5154	1.3695	1.254	299	-0.3772	-0.2617	-0.1158	-0.0281
300	1.6554	1.6352	1.5549	1.4169	1.3074	300	-0.348	-0.2385	-0.1005	-0.0202
301	1.6858	1.6622	1.588	1.4564	1.355	301	-0.3308	-0.2294	-0.0978	-0.0236
302	1.6993	1.6837	1.6127	1.4911	1.4038	302	-0.2955	-0.2082	-0.0866	-0.0156
303	1.7079	1.7041	1.6366	1.5294	1.447	303	-0.2609	-0.1785	-0.0713	-0.0038
304	1.7147	1.7059	1.6566	1.5538	1.4851	304	-0.2296	-0.1609	-0.0581	-0.0088
305	1.7082	1.7124	1.666	1.5858	1.5277	305	-0.1805	-0.1224	-0.0422	0.0042
306	1.703	1.7101	1.6696	1.6058	1.5591	306	-0.1439	-0.0972	-0.0334	0.0071
307	1.6792	1.7068	1.6684	1.6163	1.5961	307	-0.0831	-0.0629	-0.0108	0.0276
308	1.6593	1.6856	1.6657	1.6379	1.6187	308	-0.0406	-0.0214	0.0064	0.0263
309	1.6308	1.6611	1.649	1.6451	1.642	309	0.0112	0.0143	0.0182	0.0303
310	1.5863	1.6341	1.6393	1.6427	1.667	310	0.0807	0.0564	0.053	0.0478
311	1.5471	1.5935	1.6142	1.6434	1.6817	311	0.1346	0.0963	0.0671	0.0464
312	1.4903	1.5507	1.5806	1.6319	1.6947	312	0.2044	0.1416	0.0903	0.0604
313	1.4331	1.4913	1.5452	1.6209	1.6942	313	0.2611	0.1878	0.1121	0.0582
314	1.3616	1.4358	1.4983	1.6051	1.6906	314	0.329	0.2435	0.1367	0.0742
315	1.289	1.3758	1.447	1.5806	1.6966	315	0.4076	0.2916	0.158	0.0868
316	1.2178	1.309	1.4013	1.5544	1.6846	316	0.4668	0.3366	0.1835	0.0912
317	1.1352	1.2345	1.3396	1.52	1.6714	317	0.5362	0.3848	0.2044	0.0993
318	1.0613	1.1658	1.2861	1.4873	1.6556	318	0.5943	0.426	0.2248	0.1045
319	0.9894	1.0989	1.2311	1.4521	1.6343	319	0.6449	0.4627	0.2417	0.1095
320	0.9521	1.0649	1.2006	1.4286	1.6218	320	0.6697	0.4765	0.2485	0.1128
321	0.8203	0.9432	1.0973	1.3544	1.5758	321	0.7555	0.5341	0.277	0.1229
322	0.7527	0.8767	1.0403	1.3152	1.5408	322	0.7881	0.5625	0.2876	0.124
323	0.6784	0.8054	0.9787	1.2639	1.4972	323	0.8188	0.5855	0.3003	0.127
324	0.6167	0.7479	0.925	1.2182	1.4603	324	0.8436	0.6015	0.3083	0.1312
325	0.5597	0.692	0.8731	1.1743	1.4249	325	0.8652	0.6146	0.3134	0.1323
326	0.4996	0.6336	0.8188	1.1252	1.3777	326	0.8781	0.6256	0.3192	0.134
327	0.4497	0.5837	0.7717	1.0841	1.3375	327	0.8878	0.6344	0.322	0.134
328	0.4019	0.5358	0.7263	1.0417	1.3026	328	0.9007	0.6398	0.3244	0.1339
329	0.3615	0.4945	0.6864	1.0036	1.2677	329	0.9062	0.6421	0.3249	0.133
330	0.3218	0.4546	0.6458	0.9628	1.2284	330	0.9066	0.641	0.324	0.1328
331	0.2915	0.423	0.6149	0.9331	1.1958	331	0.9043	0.6416	0.3234	0.1315
332	0.2608	0.3907	0.5821	0.897	1.1616	332	0.9008	0.6362	0.3213	0.1299
333	0.2366	0.3653	0.5548	0.8687	1.1297	333	0.8931	0.6321	0.3182	0.1287
334	0.2143	0.3417	0.5303	0.8406	1.0996	334	0.8853	0.6263	0.316	0.1274
335	0.1967	0.3215	0.5085	0.8165	1.0746	335	0.8779	0.6198	0.3118	0.1248
336	0.1805	0.3044	0.4892	0.7959	1.0517	336	0.8712	0.6154	0.3087	0.1239
337	0.166	0.2872	0.4714	0.7746	1.0264	337	0.8604	0.6086	0.3054	0.1212
338	0.1534	0.2741	0.4554	0.7561	1.0076	338	0.8542	0.6027	0.302	0.1207
339	0.1409	0.2606	0.4408	0.7391	0.9866	339	0.8457	0.5982	0.2999	0.1197
340	0.1314	0.2497	0.429	0.7234	0.9703	340	0.8389	0.592	0.2976	0.1183
341	0.1215	0.2385	0.4155	0.7083	0.9529	341	0.8314	0.5868	0.294	0.117
342	0.1132	0.2288	0.4044	0.6958	0.9387	342	0.8255	0.5826	0.2912	0.1156
343	0.1051	0.2195	0.3934	0.6809	0.9221	343	0.817	0.5758	0.2883	0.1144
344	0.0974	0.2106	0.3827	0.6674	0.905	344	0.8076	0.57	0.2853	0.1132
345	0.0903	0.2014	0.3714	0.652	0.8866	345	0.7963	0.5617	0.2811	0.1111
346	0.0841	0.1937	0.3616	0.639	0.8708	346	0.7867	0.5549	0.2775	0.1096
347	0.0775	0.1855	0.3496	0.6213	0.8491	347	0.7716	0.5438	0.2721	0.108
348	0.0721	0.1774	0.3383	0.6062	0.829	348	0.7569	0.5341	0.2662	0.1053
349	0.0667	0.17	0.328	0.5898	0.8101	349	0.7434	0.5231	0.2613	0.1033
350	0.0611	0.1616	0.3158	0.5698	0.7847	350	0.7236	0.5087	0.2547	0.1005
351	0.0569	0.1543	0.3038	0.5518	0.7589	351	0.702	0.4949	0.2469	0.0974
352	0.0514	0.1463	0.2906	0.53	0.7307	352	0.6793	0.4786	0.2392	0.0949
353	0.048	0.1387	0.2784	0.5084	0.7034	353	0.6554	0.4604	0.2304	0.0907
354	0.044	0.1314	0.265	0.486	0.6729	354	0.6289	0.442	0.221	0.0874
355	0.0422	0.1276	0.2582	0.475	0.6585	355	0.6163	0.4328	0.216	0.0854
356	0.0361	0.114	0.2334	0.4306	0.5969	356	0.5608	0.3945	0.1973	0.0779
357	0.0333	0.1063	0.2189	0.4044	0.5614	357	0.5281	0.3711	0.1856	0.073
358	0.0302	0.0984	0.2032	0.377	0.5227	358	0.4925	0.3468	0.173	0.0682
359	0.0275	0.0909	0.1894	0.3494	0.4869	359	0.4594	0.3219	0.1619	0.0634
360	0.0248	0.0838	0.1724	0.3208	0.4463	360	0.4215	0.296	0.1476	0.059
361	0.0229	0.0764	0.1585	0.2943	0.4097	361	0.3868	0.2714	0.1356	0.0535
362	0.0209	0.0695	0.1433	0.2665	0.3718	362	0.3509	0.2456	0.1224	0.0486
363	0.019	0.0628	0.1295	0.241	0.3362	363	0.3172	0.222	0.1105	0.0438
364	0.017	0.0562	0.1155	0.2146	0.2997	364	0.2827	0.1976	0.0985	0.0392
365	0.0159	0.0505	0.1037	0.1918	0.2678	365	0.2519	0.1759	0.0878	0.0346
366	0.0137	0.0446	0.0912	0.1681	0.235	366	0.2213	0.1544	0.0775	0.0309
367	0.0131	0.0395	0.0797	0.1477	0.2075	367	0.1944	0.1346	0.0666	0.0264
368	0.012	0.035	0.0693	0.1282	0.1803	368	0.1683	0.1162	0.0573	0.023
369	0.0101	0.0308	0.0608	0.1111	0.1558	369	0.1457	0.101	0.0507	0.0207
370	0.009	0.0264	0.052	0.0943	0.1332	370	0.1242	0.0853	0.043	0.0174
371	0.0087	0.0235	0.0447	0.0817	0.1154	371	0.1067	0.073	0.036	0.0148
372	0.0077	0.0198	0.0373	0.0681	0.0965	372	0.0888	0.0604	0.0296	0.0121
373	0.0069	0.017	0.0322	0.0574	0.0822	373	0.0753	0.0505	0.0253	0.0101
374	0.0063	0.0149	0.0264	0.0476	0.069	374	0.0627	0.0413	0.0201	0.0086
375	0.0055	0.0124	0.0221	0.0394	0.0582	375	0.0527	0.0339	0.0166	0.0069
376	0.0048	0.011	0.0182	0.0322	0.0479	376	0.0431	0.0274	0.0134	0.0062
377	0.0043	0.009	0.0155	0.0269	0.0401	377	0.0358	0.0226	0.0112	0.0047
378	0.004	0.0076	0.0123	0.0213	0.0329	378	0.0289	0.0173	0.0083	0.0036
379	0.0035	0.0068	0.0101	0.0173	0.0273	379	0.0238	0.0138	0.0066	0.0033
380	0.003	0.0053	0.0083	0.0136	0.0227	380	0.0197	0.0106	0.0053	0.0023
381	0.0029	0.0047	0.0062	0.0109	0.0184	381	0.0155	0.008	0.0033	0.0018
382	0.0026	0.0038	0.0053	0.0084	0.0153	382	0.0127	0.0058	0.0027	0.0012
383	0.0024	0.0033	0.0041	0.0067	0.0125	383	0.0101	0.0043	0.0017	0.0009
384	0.0018	0.0027	0.0028	0.0048	0.0103	384	0.0085	0.003	0.001	0.0009
385	0.0017	0.0019	0.0019	0.0037	0.0084	385	0.0067	0.002	0.0002	0.0002
386	0.0015	0.0019	0.0013	0.0025	0.007	386	0.0055	0.001	-0.0002	0.0004
387	0.0015	0.0013	0.0006	0.0013	0.0059	387	0.0044	-0.0002	-0.0009	-0.0002
388	0.0013	0.0008	0.0001	0.0005	0.0049	388	0.0036	-0.0008	-0.0012	-0.0005
389	0.001	0.0008	-0.0003	-0.0001	0.0041	389	0.0031	-0.0011	-0.0013	-0.0002
390	0.0008	0.0006	-0.0006	-0.0005	0.0036	390	0.0028	-0.0013	-0.0014	-0.0002
391	0.0008	0.0003	-0.0008	-0.0011	0.003	391	0.0022	-0.0019	-0.0016	-0.0005
392	0.0007	0.0001	-0.0008	-0.0014	0.0024	392	0.0017	-0.0021	-0.0015	-0.0006
393	0.0006	0.0002	-0.0012	-0.0017	0.002	393	0.0014	-0.0023	-0.0018	-0.0004
394	0.0001	0	-0.0012	-0.0021	0.002	394	0.0019	-0.0022	-0.0013	-0.0001
395	0.0002	-0.0002	-0.0014	-0.002	0.0016	395	0.0014	-0.0022	-0.0016	-0.0004
396	0	-0.0005	-0.0016	-0.0025	0.0015	396	0.0015	-0.0025	-0.0016	-0.0005
397	-0.0001	-0.0004	-0.0016	-0.0022	0.0013	397	0.0014	-0.0021	-0.0015	-0.0003
398	-0.0001	-0.0006	-0.0019	-0.0024	0.0013	398	0.0014	-0.0023	-0.0018	-0.0005
399	-0.0001	-0.0005	-0.0019	-0.0026	0.0012	399	0.0013	-0.0025	-0.0018	-0.0004
400	-0.0001	-0.0005	-0.0019	-0.0026	0.0012	400	0.0013	-0.0025	-0.0018	-0.0004
