# Supplementary material for: Modification of the Spectral Absorbance Difference Method for Determining the Dissociation Constants of Polyprotic Acids with Delocalized π‑Systems
Source: ACS Omega. 2025 Oct 1;10(40):47210–5. doi: 10.1021/acsomega.5c06049 (PMC12529155; doi:10.1021/acsomega.5c06049)
Supplement: Supplementary file 5 [file ao5c06049_si_005.xlsx]

## Sheet: 0.1mM 
nm	pH 0	pH 0.64	pH 1.40	pH 2	pH 2.8	nm	pH 0.64-0	pH 1.4-0	pH 2-0	pH 2.8-0
250	0.5405	0.5154	0.4765	0.4698	0.4892	250	-0.0251	-0.064	-0.0707	-0.0513
251	0.5156	0.4927	0.4558	0.4495	0.4699	251	-0.0229	-0.0598	-0.0661	-0.0457		A at 340	0.2709	0.5713	0.7018	0.7546
252	0.4926	0.4711	0.4361	0.4306	0.4514	252	-0.0215	-0.0565	-0.062	-0.0412		A at 286	-0.1086	-0.2541	-0.3096	-0.3144
253	0.4694	0.4492	0.4161	0.4109	0.4322	253	-0.0202	-0.0533	-0.0585	-0.0372		delta A	0.3795	0.8254	1.0114	1.069
254	0.4505	0.4316	0.3998	0.395	0.4167	254	-0.0189	-0.0507	-0.0555	-0.0338
255	0.433	0.4153	0.3843	0.3797	0.4017	255	-0.0177	-0.0487	-0.0533	-0.0313
256	0.4162	0.3992	0.3684	0.3638	0.3858	256	-0.017	-0.0478	-0.0524	-0.0304
257	0.4031	0.3861	0.3555	0.351	0.3723	257	-0.017	-0.0476	-0.0521	-0.0308
258	0.3908	0.3733	0.3422	0.337	0.3584	258	-0.0175	-0.0486	-0.0538	-0.0324
259	0.3821	0.363	0.3305	0.3244	0.3457	259	-0.0191	-0.0516	-0.0577	-0.0364
260	0.3754	0.3549	0.3206	0.3139	0.3345	260	-0.0205	-0.0548	-0.0615	-0.0409
261	0.3698	0.3479	0.3108	0.3026	0.3223	261	-0.0219	-0.059	-0.0672	-0.0475
262	0.3681	0.343	0.303	0.2929	0.3117	262	-0.0251	-0.0651	-0.0752	-0.0564
263	0.3672	0.3396	0.2957	0.2839	0.3021	263	-0.0276	-0.0715	-0.0833	-0.0651
264	0.3693	0.3383	0.2905	0.2772	0.2934	264	-0.031	-0.0788	-0.0921	-0.0759
265	0.3736	0.3388	0.2865	0.2709	0.2859	265	-0.0348	-0.0871	-0.1027	-0.0877
266	0.3805	0.3413	0.2836	0.2654	0.2794	266	-0.0392	-0.0969	-0.1151	-0.1011
267	0.3882	0.3451	0.2822	0.2619	0.2745	267	-0.0431	-0.106	-0.1263	-0.1137
268	0.3992	0.3511	0.2823	0.2595	0.2699	268	-0.0481	-0.1169	-0.1397	-0.1293
269	0.4109	0.3579	0.2835	0.2587	0.2673	269	-0.053	-0.1274	-0.1522	-0.1436
270	0.4235	0.3666	0.2864	0.2585	0.2659	270	-0.0569	-0.1371	-0.165	-0.1576
271	0.4402	0.3777	0.2908	0.2604	0.2659	271	-0.0625	-0.1494	-0.1798	-0.1743
272	0.4562	0.3886	0.2961	0.2632	0.2669	272	-0.0676	-0.1601	-0.193	-0.1893
273	0.4741	0.4013	0.3029	0.2674	0.2696	273	-0.0728	-0.1712	-0.2067	-0.2045
274	0.4919	0.4148	0.311	0.2726	0.2737	274	-0.0771	-0.1809	-0.2193	-0.2182
275	0.5108	0.4294	0.3197	0.279	0.2789	275	-0.0814	-0.1911	-0.2318	-0.2319
276	0.5307	0.4447	0.3299	0.2872	0.2855	276	-0.086	-0.2008	-0.2435	-0.2452
277	0.5501	0.461	0.3409	0.296	0.2932	277	-0.0891	-0.2092	-0.2541	-0.2569
278	0.5715	0.4784	0.3532	0.3063	0.3032	278	-0.0931	-0.2183	-0.2652	-0.2683
279	0.5907	0.494	0.3651	0.3167	0.3128	279	-0.0967	-0.2256	-0.274	-0.2779
280	0.61	0.5112	0.3781	0.3279	0.3232	280	-0.0988	-0.2319	-0.2821	-0.2868
281	0.6316	0.5298	0.3932	0.3415	0.3367	281	-0.1018	-0.2384	-0.2901	-0.2949
282	0.6497	0.5458	0.407	0.354	0.3489	282	-0.1039	-0.2427	-0.2957	-0.3008
283	0.6698	0.5644	0.4232	0.3692	0.3635	283	-0.1054	-0.2466	-0.3006	-0.3063
284	0.6887	0.5816	0.4381	0.3831	0.3784	284	-0.1071	-0.2506	-0.3056	-0.3103
285	0.706	0.598	0.4533	0.3984	0.3932	285	-0.108	-0.2527	-0.3076	-0.3128
286	0.725	0.6164	0.4709	0.4154	0.4106	286	-0.1086	-0.2541	-0.3096	-0.3144
287	0.7414	0.6334	0.4872	0.4324	0.4272	287	-0.108	-0.2542	-0.309	-0.3142
288	0.7586	0.6509	0.5049	0.4501	0.4457	288	-0.1077	-0.2537	-0.3085	-0.3129
289	0.7748	0.6672	0.5224	0.4677	0.4637	289	-0.1076	-0.2524	-0.3071	-0.3111
290	0.7898	0.6837	0.5394	0.4855	0.4821	290	-0.1061	-0.2504	-0.3043	-0.3077
291	0.8046	0.7004	0.558	0.5052	0.5029	291	-0.1042	-0.2466	-0.2994	-0.3017
292	0.8184	0.7166	0.5763	0.5246	0.522	292	-0.1018	-0.2421	-0.2938	-0.2964
293	0.8324	0.7337	0.596	0.5447	0.5447	293	-0.0987	-0.2364	-0.2877	-0.2877
294	0.8456	0.7491	0.6139	0.5633	0.5639	294	-0.0965	-0.2317	-0.2823	-0.2817
295	0.8586	0.7655	0.6342	0.5854	0.5867	295	-0.0931	-0.2244	-0.2732	-0.2719
296	0.8711	0.7801	0.6523	0.6054	0.6088	296	-0.091	-0.2188	-0.2657	-0.2623
297	0.881	0.7947	0.6712	0.6264	0.6297	297	-0.0863	-0.2098	-0.2546	-0.2513
298	0.8933	0.8113	0.6912	0.6488	0.6534	298	-0.082	-0.2021	-0.2445	-0.2399
299	0.9039	0.8258	0.7108	0.6705	0.6761	299	-0.0781	-0.1931	-0.2334	-0.2278
300	0.9138	0.8412	0.7309	0.6937	0.6998	300	-0.0726	-0.1829	-0.2201	-0.214
301	0.9233	0.855	0.751	0.7156	0.7228	301	-0.0683	-0.1723	-0.2077	-0.2005
302	0.9336	0.8693	0.7706	0.7358	0.746	302	-0.0643	-0.163	-0.1978	-0.1876
303	0.9421	0.8834	0.7912	0.7599	0.7696	303	-0.0587	-0.1509	-0.1822	-0.1725
304	0.9478	0.8952	0.8088	0.7806	0.7933	304	-0.0526	-0.139	-0.1672	-0.1545
305	0.9554	0.9088	0.8284	0.8056	0.8179	305	-0.0466	-0.127	-0.1498	-0.1375
306	0.9598	0.9188	0.8472	0.8254	0.8402	306	-0.041	-0.1126	-0.1344	-0.1196
307	0.962	0.9297	0.8661	0.8484	0.8647	307	-0.0323	-0.0959	-0.1136	-0.0973
308	0.965	0.9391	0.8826	0.8683	0.8861	308	-0.0259	-0.0824	-0.0967	-0.0789
309	0.9647	0.9454	0.9001	0.8884	0.9075	309	-0.0193	-0.0646	-0.0763	-0.0572
310	0.9625	0.9521	0.9162	0.909	0.9285	310	-0.0104	-0.0463	-0.0535	-0.034
311	0.9597	0.9575	0.9303	0.9271	0.9507	311	-0.0022	-0.0294	-0.0326	-0.009
312	0.9559	0.9622	0.9462	0.9471	0.9707	312	0.0063	-0.0097	-0.0088	0.0148
313	0.9506	0.9656	0.9587	0.9632	0.9885	313	0.015	0.0081	0.0126	0.0379
314	0.9418	0.9663	0.9722	0.9834	1.0091	314	0.0245	0.0304	0.0416	0.0673
315	0.9303	0.9665	0.9827	0.9983	1.0248	315	0.0362	0.0524	0.068	0.0945
316	0.9207	0.9629	0.9905	1.0099	1.0421	316	0.0422	0.0698	0.0892	0.1214
317	0.9011	0.9572	0.9984	1.025	1.057	317	0.0561	0.0973	0.1239	0.1559
318	0.8811	0.948	1.0047	1.0357	1.0689	318	0.0669	0.1236	0.1546	0.1878
319	0.8606	0.937	1.0071	1.0444	1.0813	319	0.0764	0.1465	0.1838	0.2207
320	0.8445	0.9308	1.0094	1.0497	1.0846	320	0.0863	0.1649	0.2052	0.2401
321	0.7956	0.9019	1.0085	1.0612	1.0968	321	0.1063	0.2129	0.2656	0.3012
322	0.7644	0.8823	1.0051	1.0668	1.1016	322	0.1179	0.2407	0.3024	0.3372
323	0.7277	0.8619	1.0028	1.0705	1.1093	323	0.1342	0.2751	0.3428	0.3816
324	0.6929	0.8419	0.9993	1.0778	1.1149	324	0.149	0.3064	0.3849	0.422
325	0.6607	0.8226	0.994	1.0773	1.1189	325	0.1619	0.3333	0.4166	0.4582
326	0.6244	0.7994	0.9887	1.0768	1.1197	326	0.175	0.3643	0.4524	0.4953
327	0.5926	0.7818	0.9838	1.0795	1.1247	327	0.1892	0.3912	0.4869	0.5321
328	0.5621	0.7614	0.9785	1.0792	1.1272	328	0.1993	0.4164	0.5171	0.5651
329	0.5336	0.7438	0.9764	1.0781	1.1276	329	0.2102	0.4428	0.5445	0.594
330	0.5049	0.7263	0.9678	1.0761	1.1284	330	0.2214	0.4629	0.5712	0.6235
331	0.4826	0.7134	0.9647	1.0773	1.1289	331	0.2308	0.4821	0.5947	0.6463
332	0.4591	0.6969	0.958	1.0782	1.1285	332	0.2378	0.4989	0.6191	0.6694
333	0.4396	0.6848	0.9539	1.0797	1.1253	333	0.2452	0.5143	0.6401	0.6857
334	0.4205	0.6728	0.9486	1.0734	1.1253	334	0.2523	0.5281	0.6529	0.7048
335	0.4057	0.6614	0.9437	1.0684	1.1207	335	0.2557	0.538	0.6627	0.715
336	0.3904	0.6509	0.9408	1.0664	1.1203	336	0.2605	0.5504	0.676	0.7299
337	0.3766	0.6415	0.9333	1.0615	1.1121	337	0.2649	0.5567	0.6849	0.7355
338	0.3645	0.6319	0.9269	1.0579	1.1083	338	0.2674	0.5624	0.6934	0.7438
339	0.3514	0.6217	0.9196	1.0511	1.1039	339	0.2703	0.5682	0.6997	0.7525
340	0.3414	0.6123	0.9127	1.0432	1.096	340	0.2709	0.5713	0.7018	0.7546
341	0.3304	0.6025	0.9027	1.0352	1.0838	341	0.2721	0.5723	0.7048	0.7534
342	0.3211	0.5927	0.8933	1.0262	1.0747	342	0.2716	0.5722	0.7051	0.7536
343	0.3105	0.5822	0.8835	1.0144	1.0616	343	0.2717	0.573	0.7039	0.7511
344	0.3015	0.5718	0.8729	1.0012	1.0498	344	0.2703	0.5714	0.6997	0.7483
345	0.2917	0.5602	0.8603	0.9882	1.035	345	0.2685	0.5686	0.6965	0.7433
346	0.2831	0.5496	0.8458	0.9758	1.021	346	0.2665	0.5627	0.6927	0.7379
347	0.2736	0.5374	0.8314	0.9569	1.0016	347	0.2638	0.5578	0.6833	0.728
348	0.2654	0.5249	0.8148	0.9401	0.9849	348	0.2595	0.5494	0.6747	0.7195
349	0.2572	0.5124	0.7979	0.9216	0.9618	349	0.2552	0.5407	0.6644	0.7046
350	0.2479	0.4983	0.7794	0.8984	0.9386	350	0.2504	0.5315	0.6505	0.6907
351	0.239	0.4852	0.7585	0.8763	0.9151	351	0.2462	0.5195	0.6373	0.6761
352	0.2297	0.4684	0.7351	0.8494	0.8892	352	0.2387	0.5054	0.6197	0.6595
353	0.2213	0.4537	0.7131	0.826	0.8613	353	0.2324	0.4918	0.6047	0.64
354	0.2118	0.4372	0.6893	0.7978	0.8326	354	0.2254	0.4775	0.586	0.6208
355	0.2069	0.4283	0.6756	0.7804	0.8164	355	0.2214	0.4687	0.5735	0.6095
356	0.192	0.399	0.6324	0.7308	0.7611	356	0.207	0.4404	0.5388	0.5691
357	0.183	0.3809	0.6063	0.6988	0.7309	357	0.1979	0.4233	0.5158	0.5479
358	0.1738	0.3616	0.5761	0.6642	0.6953	358	0.1878	0.4023	0.4904	0.5215
359	0.1643	0.3452	0.5471	0.6337	0.6629	359	0.1809	0.3828	0.4694	0.4986
360	0.1548	0.3249	0.5179	0.5996	0.6285	360	0.1701	0.3631	0.4448	0.4737
361	0.1464	0.3078	0.4925	0.5704	0.5946	361	0.1614	0.3461	0.424	0.4482
362	0.138	0.2909	0.4649	0.5374	0.56	362	0.1529	0.3269	0.3994	0.422
363	0.1306	0.2753	0.4396	0.5099	0.53	363	0.1447	0.309	0.3793	0.3994
364	0.1225	0.2586	0.414	0.4792	0.4985	364	0.1361	0.2915	0.3567	0.376
365	0.115	0.2451	0.3915	0.454	0.4729	365	0.1301	0.2765	0.339	0.3579
366	0.1078	0.2297	0.3676	0.4255	0.4435	366	0.1219	0.2598	0.3177	0.3357
367	0.1015	0.2168	0.3483	0.4029	0.4192	367	0.1153	0.2468	0.3014	0.3177
368	0.0955	0.2034	0.3275	0.3793	0.3943	368	0.1079	0.232	0.2838	0.2988
369	0.0899	0.1921	0.3094	0.3581	0.3719	369	0.1022	0.2195	0.2682	0.282
370	0.0837	0.1789	0.29	0.3357	0.3485	370	0.0952	0.2063	0.252	0.2648
371	0.0786	0.1689	0.2747	0.3182	0.3297	371	0.0903	0.1961	0.2396	0.2511
372	0.0734	0.1584	0.2562	0.2983	0.308	372	0.085	0.1828	0.2249	0.2346
373	0.0686	0.1492	0.2422	0.281	0.2903	373	0.0806	0.1736	0.2124	0.2217
374	0.0641	0.1395	0.2274	0.2636	0.2721	374	0.0754	0.1633	0.1995	0.208
375	0.06	0.1307	0.2129	0.2484	0.2551	375	0.0707	0.1529	0.1884	0.1951
376	0.0562	0.1221	0.1995	0.2331	0.2381	376	0.0659	0.1433	0.1769	0.1819
377	0.0524	0.1144	0.1879	0.219	0.2242	377	0.062	0.1355	0.1666	0.1718
378	0.0488	0.1066	0.1752	0.2044	0.2079	378	0.0578	0.1264	0.1556	0.1591
379	0.0455	0.0996	0.1644	0.192	0.1942	379	0.0541	0.1189	0.1465	0.1487
380	0.042	0.0929	0.1527	0.1795	0.1811	380	0.0509	0.1107	0.1375	0.1391
381	0.0392	0.0862	0.143	0.1677	0.169	381	0.047	0.1038	0.1285	0.1298
382	0.0361	0.0801	0.1325	0.1558	0.156	382	0.044	0.0964	0.1197	0.1199
383	0.0337	0.0747	0.1242	0.1462	0.1449	383	0.041	0.0905	0.1125	0.1112
384	0.0309	0.0686	0.1145	0.1358	0.1338	384	0.0377	0.0836	0.1049	0.1029
385	0.0286	0.0635	0.107	0.1264	0.1238	385	0.0349	0.0784	0.0978	0.0952
386	0.0263	0.0588	0.0987	0.1166	0.1143	386	0.0325	0.0724	0.0903	0.088
387	0.024	0.0541	0.0911	0.1086	0.1047	387	0.0301	0.0671	0.0846	0.0807
388	0.0217	0.0491	0.0833	0.1	0.0951	388	0.0274	0.0616	0.0783	0.0734
389	0.02	0.045	0.0768	0.0926	0.0873	389	0.025	0.0568	0.0726	0.0673
390	0.0182	0.0405	0.0703	0.0847	0.0791	390	0.0223	0.0521	0.0665	0.0609
391	0.0165	0.0369	0.0641	0.0781	0.0718	391	0.0204	0.0476	0.0616	0.0553
392	0.0149	0.0331	0.0582	0.071	0.0644	392	0.0182	0.0433	0.0561	0.0495
393	0.0136	0.0299	0.0528	0.0651	0.0575	393	0.0163	0.0392	0.0515	0.0439
394	0.0118	0.0264	0.0472	0.0586	0.0507	394	0.0146	0.0354	0.0468	0.0389
395	0.0106	0.0239	0.0428	0.0536	0.0448	395	0.0133	0.0322	0.043	0.0342
396	0.0096	0.0208	0.0378	0.0481	0.0389	396	0.0112	0.0282	0.0385	0.0293
397	0.0085	0.0182	0.0338	0.0435	0.0343	397	0.0097	0.0253	0.035	0.0258
398	0.0072	0.0159	0.03	0.0388	0.0292	398	0.0087	0.0228	0.0316	0.022
399	0.0063	0.0137	0.0264	0.035	0.0245	399	0.0074	0.0201	0.0287	0.0182
400	0.0055	0.0114	0.0226	0.0307	0.0202	400	0.0059	0.0171	0.0252	0.0147
401	0.0047	0.0097	0.02	0.0277	0.0168	401	0.005	0.0153	0.023	0.0121
402	0.0039	0.0082	0.017	0.0246	0.0131	402	0.0043	0.0131	0.0207	0.0092
403	0.003	0.0064	0.0146	0.0217	0.0097	403	0.0034	0.0116	0.0187	0.0067
404	0.0024	0.0052	0.0122	0.0194	0.0072	404	0.0028	0.0098	0.017	0.0048
405	0.0018	0.0036	0.0103	0.0169	0.0044	405	0.0018	0.0085	0.0151	0.0026
406	0.0015	0.0027	0.0085	0.0154	0.0024	406	0.0012	0.007	0.0139	0.0009
407	0.001	0.0016	0.0067	0.0135	0.0002	407	0.0006	0.0057	0.0125	-0.0008
408	0.0009	0.0006	0.0054	0.0118	-0.0014	408	-0.0003	0.0045	0.0109	-0.0023
409	0.0005	0.0001	0.0042	0.0103	-0.003	409	-0.0004	0.0037	0.0098	-0.0035
410	0.0002	-0.0005	0.0032	0.0093	-0.0043	410	-0.0007	0.003	0.0091	-0.0045
411	-0.0001	-0.0012	0.0021	0.0079	-0.0059	411	-0.0011	0.0022	0.008	-0.0058
412	-0.0003	-0.002	0.001	0.0069	-0.0066	412	-0.0017	0.0013	0.0072	-0.0063
413	-0.0005	-0.0024	0.0003	0.0059	-0.0081	413	-0.0019	0.0008	0.0064	-0.0076
414	-0.0006	-0.0027	-0.0003	0.0052	-0.0087	414	-0.0021	0.0003	0.0058	-0.0081
415	-0.0012	-0.0041	-0.0025	0.0043	-0.0129	415	-0.0029	-0.0013	0.0055	-0.0117
416	-0.0013	-0.0047	-0.0031	0.0033	-0.0138	416	-0.0034	-0.0018	0.0046	-0.0125
417	-0.0013	-0.0048	-0.0036	0.003	-0.0142	417	-0.0035	-0.0023	0.0043	-0.0129
418	-0.0016	-0.0051	-0.004	0.0022	-0.0151	418	-0.0035	-0.0024	0.0038	-0.0135
419	-0.0016	-0.0052	-0.0046	0.0017	-0.0154	419	-0.0036	-0.003	0.0033	-0.0138
420	-0.0016	-0.0057	-0.0051	0.0012	-0.016	420	-0.0041	-0.0035	0.0028	-0.0144
421	-0.0016	-0.0059	-0.0054	0.0008	-0.0164	421	-0.0043	-0.0038	0.0024	-0.0148
422	-0.0019	-0.0061	-0.0055	0.0009	-0.0168	422	-0.0042	-0.0036	0.0028	-0.0149
423	-0.0018	-0.0063	-0.0059	0.0005	-0.0172	423	-0.0045	-0.0041	0.0023	-0.0154
424	-0.0019	-0.0063	-0.0059	0.0003	-0.0175	424	-0.0044	-0.004	0.0022	-0.0156
425	-0.0021	-0.0066	-0.0063	0.0002	-0.0177	425	-0.0045	-0.0042	0.0023	-0.0156
426	-0.0021	-0.0066	-0.0064	-0.0002	-0.0179	426	-0.0045	-0.0043	0.0019	-0.0158
427	-0.002	-0.0067	-0.0065	-0.0003	-0.0182	427	-0.0047	-0.0045	0.0017	-0.0162
428	-0.0022	-0.0067	-0.0065	-0.0005	-0.0184	428	-0.0045	-0.0043	0.0017	-0.0162
429	-0.0021	-0.0069	-0.0067	-0.0006	-0.0188	429	-0.0048	-0.0046	0.0015	-0.0167
430	-0.0022	-0.007	-0.007	-0.0009	-0.0188	430	-0.0048	-0.0048	0.0013	-0.0166
431	-0.0022	-0.007	-0.007	-0.0011	-0.0189	431	-0.0048	-0.0048	0.0011	-0.0167
432	-0.0022	-0.007	-0.0071	-0.001	-0.019	432	-0.0048	-0.0049	0.0012	-0.0168
433	-0.0022	-0.0071	-0.0071	-0.0012	-0.0192	433	-0.0049	-0.0049	0.001	-0.017
434	-0.0023	-0.0073	-0.0072	-0.0013	-0.0193	434	-0.005	-0.0049	0.001	-0.017
435	-0.0023	-0.0073	-0.0072	-0.0013	-0.0193	435	-0.005	-0.0049	0.001	-0.017
436	-0.0023	-0.0072	-0.0073	-0.0013	-0.0194	436	-0.0049	-0.005	0.001	-0.0171
437	-0.0022	-0.0073	-0.0074	-0.0013	-0.0196	437	-0.0051	-0.0052	0.0009	-0.0174
438	-0.0022	-0.0075	-0.0075	-0.0015	-0.0196	438	-0.0053	-0.0053	0.0007	-0.0174
439	-0.0023	-0.0075	-0.0074	-0.0016	-0.0198	439	-0.0052	-0.0051	0.0007	-0.0175
440	-0.0023	-0.0076	-0.0075	-0.0016	-0.0199	440	-0.0053	-0.0052	0.0007	-0.0176
441	-0.0023	-0.0075	-0.0076	-0.0015	-0.0198	441	-0.0052	-0.0053	0.0008	-0.0175
442	-0.0023	-0.0075	-0.0076	-0.0016	-0.0197	442	-0.0052	-0.0053	0.0007	-0.0174
443	-0.0023	-0.0073	-0.0076	-0.0017	-0.0198	443	-0.005	-0.0053	0.0006	-0.0175
444	-0.0023	-0.0075	-0.0075	-0.0016	-0.0196	444	-0.0052	-0.0052	0.0007	-0.0173
445	-0.0023	-0.0074	-0.0075	-0.0016	-0.0196	445	-0.0051	-0.0052	0.0007	-0.0173
446	-0.0024	-0.0073	-0.0075	-0.0015	-0.0196	446	-0.0049	-0.0051	0.0009	-0.0172
447	-0.0024	-0.0073	-0.0075	-0.0016	-0.0196	447	-0.0049	-0.0051	0.0008	-0.0172
448	-0.0024	-0.0074	-0.0075	-0.0016	-0.0196	448	-0.005	-0.0051	0.0008	-0.0172
449	-0.0024	-0.0073	-0.0075	-0.0017	-0.0195	449	-0.0049	-0.0051	0.0007	-0.0171

## Sheet: 0.08mM
nm	pH 0	pH 0.64	pH 1.40	pH 1.97	pH 2.8	nm	pH 0.64-0	pH 1.4-0	pH 2-0	pH 2.8-0
250	0.4359	0.4108	0.3863	0.3835	0.3793	250	-0.0251	-0.0496	-0.0524	-0.0566		A@340	0.2241	0.4793	0.5771	0.5951
251	0.4166	0.3925	0.3696	0.3675	0.3636	251	-0.0241	-0.047	-0.0491	-0.053		A@286	-0.0935	-0.2073	-0.2454	-0.2647
252	0.3974	0.3754	0.3539	0.3521	0.3497	252	-0.022	-0.0435	-0.0453	-0.0477		d A	0.3176	0.6866	0.8225	0.8598
253	0.3786	0.3579	0.3376	0.3364	0.3341	253	-0.0207	-0.041	-0.0422	-0.0445
254	0.3636	0.344	0.3245	0.3236	0.3217	254	-0.0196	-0.0391	-0.04	-0.0419
255	0.3496	0.3312	0.3121	0.3112	0.3098	255	-0.0184	-0.0375	-0.0384	-0.0398
256	0.3358	0.3176	0.299	0.2982	0.2976	256	-0.0182	-0.0368	-0.0376	-0.0382
257	0.3256	0.3077	0.2885	0.2876	0.2868	257	-0.0179	-0.0371	-0.038	-0.0388
258	0.3154	0.2978	0.2776	0.2766	0.2755	258	-0.0176	-0.0378	-0.0388	-0.0399
259	0.3084	0.2894	0.268	0.2668	0.2662	259	-0.019	-0.0404	-0.0416	-0.0422
260	0.3031	0.2829	0.2598	0.2579	0.257	260	-0.0202	-0.0433	-0.0452	-0.0461
261	0.2992	0.2773	0.2518	0.2483	0.2471	261	-0.0219	-0.0474	-0.0509	-0.0521
262	0.2971	0.273	0.2454	0.2408	0.2394	262	-0.0241	-0.0517	-0.0563	-0.0577
263	0.2971	0.2702	0.2393	0.2335	0.2317	263	-0.0269	-0.0578	-0.0636	-0.0654
264	0.2984	0.2697	0.2355	0.2279	0.2251	264	-0.0287	-0.0629	-0.0705	-0.0733
265	0.3016	0.2698	0.2316	0.223	0.2194	265	-0.0318	-0.07	-0.0786	-0.0822
266	0.307	0.2717	0.229	0.2188	0.2143	266	-0.0353	-0.078	-0.0882	-0.0927
267	0.3133	0.275	0.228	0.216	0.2107	267	-0.0383	-0.0853	-0.0973	-0.1026
268	0.3221	0.2798	0.2275	0.214	0.2072	268	-0.0423	-0.0946	-0.1081	-0.1149
269	0.332	0.2852	0.2284	0.2131	0.2059	269	-0.0468	-0.1036	-0.1189	-0.1261
270	0.3421	0.2918	0.2303	0.2136	0.205	270	-0.0503	-0.1118	-0.1285	-0.1371
271	0.3555	0.3008	0.2336	0.2146	0.2048	271	-0.0547	-0.1219	-0.1409	-0.1507
272	0.3683	0.3092	0.2377	0.2174	0.206	272	-0.0591	-0.1306	-0.1509	-0.1623
273	0.3828	0.3197	0.2432	0.2203	0.2087	273	-0.0631	-0.1396	-0.1625	-0.1741
274	0.3973	0.3306	0.2497	0.2247	0.2116	274	-0.0667	-0.1476	-0.1726	-0.1857
275	0.4121	0.3419	0.2564	0.2297	0.2156	275	-0.0702	-0.1557	-0.1824	-0.1965
276	0.4287	0.3542	0.2644	0.2361	0.2213	276	-0.0745	-0.1643	-0.1926	-0.2074
277	0.4443	0.3674	0.2731	0.2437	0.2275	277	-0.0769	-0.1712	-0.2006	-0.2168
278	0.4614	0.3813	0.2827	0.2519	0.2355	278	-0.0801	-0.1787	-0.2095	-0.2259
279	0.4768	0.3934	0.2926	0.2602	0.2433	279	-0.0834	-0.1842	-0.2166	-0.2335
280	0.493	0.4067	0.3028	0.2691	0.2519	280	-0.0863	-0.1902	-0.2239	-0.2411
281	0.5094	0.4218	0.3148	0.28	0.2617	281	-0.0876	-0.1946	-0.2294	-0.2477
282	0.5246	0.4345	0.3258	0.2901	0.2718	282	-0.0901	-0.1988	-0.2345	-0.2528
283	0.5405	0.4492	0.3385	0.3023	0.2838	283	-0.0913	-0.202	-0.2382	-0.2567
284	0.5557	0.4634	0.3509	0.3139	0.2955	284	-0.0923	-0.2048	-0.2418	-0.2602
285	0.5703	0.4763	0.3625	0.3255	0.3068	285	-0.094	-0.2078	-0.2448	-0.2635
286	0.5845	0.491	0.3772	0.3391	0.3198	286	-0.0935	-0.2073	-0.2454	-0.2647
287	0.598	0.5044	0.3899	0.3531	0.3338	287	-0.0936	-0.2081	-0.2449	-0.2642
288	0.6123	0.5182	0.4043	0.3669	0.3482	288	-0.0941	-0.208	-0.2454	-0.2641
289	0.6251	0.5317	0.4181	0.381	0.3624	289	-0.0934	-0.207	-0.2441	-0.2627
290	0.6372	0.5442	0.4316	0.3952	0.3769	290	-0.093	-0.2056	-0.242	-0.2603
291	0.6496	0.5583	0.4471	0.411	0.3929	291	-0.0913	-0.2025	-0.2386	-0.2567
292	0.6601	0.5703	0.4613	0.4262	0.4084	292	-0.0898	-0.1988	-0.2339	-0.2517
293	0.6717	0.584	0.477	0.4432	0.4255	293	-0.0877	-0.1947	-0.2285	-0.2462
294	0.681	0.5964	0.4916	0.4585	0.4415	294	-0.0846	-0.1894	-0.2225	-0.2395
295	0.6923	0.6091	0.5082	0.476	0.4595	295	-0.0832	-0.1841	-0.2163	-0.2328
296	0.7016	0.6209	0.5232	0.4927	0.4763	296	-0.0807	-0.1784	-0.2089	-0.2253
297	0.7097	0.6332	0.5378	0.5086	0.4926	297	-0.0765	-0.1719	-0.2011	-0.2171
298	0.7195	0.646	0.5552	0.5265	0.5118	298	-0.0735	-0.1643	-0.193	-0.2077
299	0.7274	0.657	0.5715	0.5434	0.5294	299	-0.0704	-0.1559	-0.184	-0.198
300	0.7361	0.6695	0.5876	0.5628	0.5485	300	-0.0666	-0.1485	-0.1733	-0.1876
301	0.744	0.6809	0.6022	0.58	0.5661	301	-0.0631	-0.1418	-0.164	-0.1779
302	0.7511	0.6913	0.6174	0.5974	0.584	302	-0.0598	-0.1337	-0.1537	-0.1671
303	0.7579	0.7031	0.635	0.6161	0.6034	303	-0.0548	-0.1229	-0.1418	-0.1545
304	0.7636	0.7125	0.6504	0.6335	0.6218	304	-0.0511	-0.1132	-0.1301	-0.1418
305	0.7677	0.7237	0.6662	0.6522	0.6408	305	-0.044	-0.1015	-0.1155	-0.1269
306	0.7713	0.732	0.681	0.6694	0.658	306	-0.0393	-0.0903	-0.1019	-0.1133
307	0.7728	0.7397	0.6965	0.6875	0.6765	307	-0.0331	-0.0763	-0.0853	-0.0963
308	0.775	0.7466	0.7105	0.7035	0.6948	308	-0.0284	-0.0645	-0.0715	-0.0802
309	0.7752	0.7529	0.7234	0.7186	0.7106	309	-0.0223	-0.0518	-0.0566	-0.0646
310	0.7737	0.7582	0.7365	0.7349	0.7297	310	-0.0155	-0.0372	-0.0388	-0.044
311	0.7709	0.7628	0.7491	0.7512	0.7441	311	-0.0081	-0.0218	-0.0197	-0.0268
312	0.7674	0.7664	0.7616	0.7686	0.7617	312	-0.001	-0.0058	0.0012	-0.0057
313	0.7634	0.7672	0.7721	0.7818	0.7755	313	0.0038	0.0087	0.0184	0.0121
314	0.756	0.7682	0.7833	0.7955	0.7922	314	0.0122	0.0273	0.0395	0.0362
315	0.7483	0.7688	0.7921	0.808	0.8047	315	0.0205	0.0438	0.0597	0.0564
316	0.7365	0.7656	0.7984	0.8173	0.8153	316	0.0291	0.0619	0.0808	0.0788
317	0.7224	0.761	0.8035	0.8274	0.8285	317	0.0386	0.0811	0.105	0.1061
318	0.7057	0.7541	0.8094	0.8382	0.838	318	0.0484	0.1037	0.1325	0.1323
319	0.6882	0.746	0.8132	0.8447	0.8474	319	0.0578	0.125	0.1565	0.1592
320	0.6761	0.7389	0.815	0.8487	0.8516	320	0.0628	0.1389	0.1726	0.1755
321	0.6346	0.7189	0.8146	0.8571	0.8629	321	0.0843	0.18	0.2225	0.2283
322	0.6098	0.7046	0.8151	0.8606	0.869	322	0.0948	0.2053	0.2508	0.2592
323	0.5794	0.6885	0.8124	0.8637	0.8731	323	0.1091	0.233	0.2843	0.2937
324	0.5529	0.6713	0.8101	0.8652	0.876	324	0.1184	0.2572	0.3123	0.3231
325	0.5268	0.656	0.8077	0.8681	0.8804	325	0.1292	0.2809	0.3413	0.3536
326	0.4958	0.6373	0.8031	0.8698	0.8815	326	0.1415	0.3073	0.374	0.3857
327	0.4701	0.6232	0.7996	0.8705	0.8846	327	0.1531	0.3295	0.4004	0.4145
328	0.4445	0.6068	0.7962	0.8702	0.8857	328	0.1623	0.3517	0.4257	0.4412
329	0.422	0.5937	0.7921	0.8693	0.8871	329	0.1717	0.3701	0.4473	0.4651
330	0.3991	0.5787	0.7887	0.868	0.8872	330	0.1796	0.3896	0.4689	0.4881
331	0.38	0.5682	0.7849	0.8679	0.888	331	0.1882	0.4049	0.4879	0.508
332	0.3612	0.5564	0.7795	0.8673	0.8865	332	0.1952	0.4183	0.5061	0.5253
333	0.3455	0.5467	0.7771	0.8657	0.8851	333	0.2012	0.4316	0.5202	0.5396
334	0.3303	0.5364	0.7743	0.8647	0.8853	334	0.2061	0.444	0.5344	0.555
335	0.317	0.5276	0.7701	0.8619	0.8822	335	0.2106	0.4531	0.5449	0.5652
336	0.3047	0.5205	0.7661	0.86	0.8788	336	0.2158	0.4614	0.5553	0.5741
337	0.2936	0.512	0.7613	0.8562	0.8767	337	0.2184	0.4677	0.5626	0.5831
338	0.2839	0.5042	0.7562	0.8524	0.8726	338	0.2203	0.4723	0.5685	0.5887
339	0.2732	0.4963	0.7503	0.8473	0.8663	339	0.2231	0.4771	0.5741	0.5931
340	0.265	0.4891	0.7443	0.8421	0.8601	340	0.2241	0.4793	0.5771	0.5951
341	0.2557	0.4809	0.7369	0.8349	0.8537	341	0.2252	0.4812	0.5792	0.598
342	0.2477	0.4732	0.7304	0.8262	0.8464	342	0.2255	0.4827	0.5785	0.5987
343	0.2394	0.4656	0.7225	0.8181	0.837	343	0.2262	0.4831	0.5787	0.5976
344	0.2325	0.4574	0.7136	0.8091	0.8275	344	0.2249	0.4811	0.5766	0.595
345	0.2245	0.4486	0.7021	0.7982	0.8162	345	0.2241	0.4776	0.5737	0.5917
346	0.2175	0.4398	0.6919	0.7862	0.8047	346	0.2223	0.4744	0.5687	0.5872
347	0.2103	0.4301	0.6787	0.7731	0.7898	347	0.2198	0.4684	0.5628	0.5795
348	0.2032	0.4204	0.6666	0.7579	0.7751	348	0.2172	0.4634	0.5547	0.5719
349	0.1962	0.4114	0.6537	0.744	0.7604	349	0.2152	0.4575	0.5478	0.5642
350	0.189	0.3996	0.6366	0.7257	0.7412	350	0.2106	0.4476	0.5367	0.5522
351	0.1818	0.3889	0.6207	0.7075	0.7234	351	0.2071	0.4389	0.5257	0.5416
352	0.1744	0.3762	0.6025	0.6879	0.7006	352	0.2018	0.4281	0.5135	0.5262
353	0.1675	0.3644	0.5845	0.667	0.6804	353	0.1969	0.417	0.4995	0.5129
354	0.1604	0.3518	0.5646	0.6451	0.6591	354	0.1914	0.4042	0.4847	0.4987
355	0.1561	0.3439	0.5539	0.6317	0.6451	355	0.1878	0.3978	0.4756	0.489
356	0.1446	0.3211	0.5179	0.5903	0.6038	356	0.1765	0.3733	0.4457	0.4592
357	0.1369	0.3076	0.4959	0.5646	0.5802	357	0.1707	0.359	0.4277	0.4433
358	0.1287	0.2928	0.4724	0.5391	0.5515	358	0.1641	0.3437	0.4104	0.4228
359	0.1224	0.279	0.4503	0.5128	0.5257	359	0.1566	0.3279	0.3904	0.4033
360	0.115	0.2638	0.4263	0.4874	0.4976	360	0.1488	0.3113	0.3724	0.3826
361	0.1076	0.2505	0.4054	0.462	0.4726	361	0.1429	0.2978	0.3544	0.365
362	0.1015	0.236	0.3829	0.4368	0.4458	362	0.1345	0.2814	0.3353	0.3443
363	0.0954	0.2237	0.3627	0.413	0.4226	363	0.1283	0.2673	0.3176	0.3272
364	0.0885	0.2103	0.3421	0.3901	0.3978	364	0.1218	0.2536	0.3016	0.3093
365	0.0824	0.2001	0.3238	0.3699	0.3773	365	0.1177	0.2414	0.2875	0.2949
366	0.0775	0.187	0.3047	0.3468	0.3546	366	0.1095	0.2272	0.2693	0.2771
367	0.0723	0.1773	0.2883	0.3277	0.3357	367	0.105	0.216	0.2554	0.2634
368	0.0675	0.1666	0.2722	0.3096	0.3165	368	0.0991	0.2047	0.2421	0.249
369	0.0626	0.1579	0.2566	0.2927	0.299	369	0.0953	0.194	0.2301	0.2364
370	0.0584	0.1482	0.2409	0.2748	0.2808	370	0.0898	0.1825	0.2164	0.2224
371	0.0545	0.1401	0.2286	0.2597	0.2654	371	0.0856	0.1741	0.2052	0.2109
372	0.0499	0.1315	0.2142	0.2438	0.2488	372	0.0816	0.1643	0.1939	0.1989
373	0.0465	0.1243	0.2027	0.2305	0.2349	373	0.0778	0.1562	0.184	0.1884
374	0.0434	0.1166	0.1906	0.2162	0.2207	374	0.0732	0.1472	0.1728	0.1773
375	0.04	0.11	0.1792	0.2038	0.2074	375	0.07	0.1392	0.1638	0.1674
376	0.0365	0.1029	0.1675	0.1907	0.1947	376	0.0664	0.131	0.1542	0.1582
377	0.0339	0.0973	0.1584	0.1798	0.1831	377	0.0634	0.1245	0.1459	0.1492
378	0.031	0.0909	0.148	0.1681	0.1713	378	0.0599	0.117	0.1371	0.1403
379	0.0279	0.0854	0.1391	0.1579	0.1606	379	0.0575	0.1112	0.13	0.1327
380	0.0257	0.0803	0.1301	0.1474	0.1503	380	0.0546	0.1044	0.1217	0.1246
381	0.0231	0.075	0.1221	0.1384	0.1408	381	0.0519	0.099	0.1153	0.1177
382	0.0206	0.0698	0.1138	0.1288	0.1308	382	0.0492	0.0932	0.1082	0.1102
383	0.0186	0.0657	0.1068	0.1211	0.1231	383	0.0471	0.0882	0.1025	0.1045
384	0.0168	0.0612	0.0993	0.1124	0.1136	384	0.0444	0.0825	0.0956	0.0968
385	0.0148	0.057	0.0927	0.1049	0.1058	385	0.0422	0.0779	0.0901	0.091
386	0.013	0.0532	0.0861	0.0974	0.0983	386	0.0402	0.0731	0.0844	0.0853
387	0.0115	0.0494	0.08	0.0906	0.0908	387	0.0379	0.0685	0.0791	0.0793
388	0.0096	0.0457	0.0737	0.0832	0.0837	388	0.0361	0.0641	0.0736	0.0741
389	0.0082	0.0423	0.0686	0.0772	0.0774	389	0.0341	0.0604	0.069	0.0692
390	0.0065	0.0389	0.0631	0.0709	0.0705	390	0.0324	0.0566	0.0644	0.064
391	0.0055	0.0361	0.0579	0.0653	0.065	391	0.0306	0.0524	0.0598	0.0595
392	0.0042	0.0333	0.0535	0.0598	0.0595	392	0.0291	0.0493	0.0556	0.0553
393	0.0029	0.0304	0.0491	0.0549	0.0541	393	0.0275	0.0462	0.052	0.0512
394	0.0019	0.0282	0.0445	0.0496	0.0489	394	0.0263	0.0426	0.0477	0.047
395	0.0006	0.0256	0.0407	0.0455	0.0445	395	0.025	0.0401	0.0449	0.0439
396	-0.0003	0.0236	0.0371	0.0411	0.0399	396	0.0239	0.0374	0.0414	0.0402
397	-0.0011	0.0217	0.0338	0.0371	0.036	397	0.0228	0.0349	0.0382	0.0371
398	-0.0019	0.0194	0.0302	0.0337	0.0321	398	0.0213	0.0321	0.0356	0.034
399	-0.0026	0.018	0.0277	0.0306	0.0288	399	0.0206	0.0303	0.0332	0.0314
400	-0.0034	0.0164	0.0248	0.0276	0.0255	400	0.0198	0.0282	0.031	0.0289
401	-0.0039	0.015	0.0226	0.025	0.0227	401	0.0189	0.0265	0.0289	0.0266
402	-0.0047	0.0137	0.0201	0.0223	0.0204	402	0.0184	0.0248	0.027	0.0251
403	-0.0053	0.0122	0.018	0.0197	0.0178	403	0.0175	0.0233	0.025	0.0231
404	-0.0059	0.0113	0.0163	0.0178	0.0159	404	0.0172	0.0222	0.0237	0.0218
405	-0.0065	0.0101	0.0148	0.0159	0.0137	405	0.0166	0.0213	0.0224	0.0202
406	-0.0068	0.0094	0.0134	0.0142	0.0119	406	0.0162	0.0202	0.021	0.0187
407	-0.007	0.0087	0.0118	0.0128	0.0104	407	0.0157	0.0188	0.0198	0.0174
408	-0.0072	0.008	0.0108	0.0116	0.0091	408	0.0152	0.018	0.0188	0.0163
409	-0.0074	0.0072	0.0097	0.0101	0.0079	409	0.0146	0.0171	0.0175	0.0153
410	-0.0075	0.0066	0.0085	0.0091	0.0066	410	0.0141	0.016	0.0166	0.0141
411	-0.008	0.0064	0.0079	0.0082	0.0059	411	0.0144	0.0159	0.0162	0.0139
412	-0.0082	0.0057	0.0071	0.0075	0.0049	412	0.0139	0.0153	0.0157	0.0131
413	-0.0083	0.0057	0.0065	0.0067	0.0041	413	0.014	0.0148	0.015	0.0124
414	-0.0085	0.0054	0.0061	0.0063	0.0035	414	0.0139	0.0146	0.0148	0.012
415	-0.0094	0.0053	0.0056	0.0054	0.0026	415	0.0147	0.015	0.0148	0.012
416	-0.0095	0.005	0.0053	0.0047	0.0018	416	0.0145	0.0148	0.0142	0.0113
417	-0.0094	0.0047	0.0048	0.0043	0.0017	417	0.0141	0.0142	0.0137	0.0111
418	-0.0096	0.0044	0.0043	0.0039	0.0012	418	0.014	0.0139	0.0135	0.0108
419	-0.0096	0.0044	0.004	0.0036	0.0009	419	0.014	0.0136	0.0132	0.0105
420	-0.0096	0.0041	0.0037	0.0032	0.0003	420	0.0137	0.0133	0.0128	0.0099
421	-0.0098	0.0041	0.0034	0.003	0	421	0.0139	0.0132	0.0128	0.0098
422	-0.0099	0.0039	0.0031	0.0026	-0.0003	422	0.0138	0.013	0.0125	0.0096
423	-0.0097	0.0037	0.003	0.0024	-0.0005	423	0.0134	0.0127	0.0121	0.0092
424	-0.0098	0.0036	0.0027	0.002	-0.0009	424	0.0134	0.0125	0.0118	0.0089
425	-0.01	0.0035	0.0025	0.0019	-0.0012	425	0.0135	0.0125	0.0119	0.0088
426	-0.01	0.0034	0.0025	0.0018	-0.0011	426	0.0134	0.0125	0.0118	0.0089
427	-0.0101	0.0033	0.0023	0.0015	-0.0013	427	0.0134	0.0124	0.0116	0.0088
428	-0.01	0.0033	0.0022	0.0016	-0.0015	428	0.0133	0.0122	0.0116	0.0085
429	-0.0101	0.0031	0.0021	0.0014	-0.0017	429	0.0132	0.0122	0.0115	0.0084
430	-0.01	0.003	0.002	0.0013	-0.0017	430	0.013	0.012	0.0113	0.0083
431	-0.0101	0.0031	0.0019	0.0013	-0.0018	431	0.0132	0.012	0.0114	0.0083
432	-0.0101	0.0031	0.002	0.0012	-0.002	432	0.0132	0.0121	0.0113	0.0081
433	-0.0101	0.0029	0.0019	0.0011	-0.0019	433	0.013	0.012	0.0112	0.0082
434	-0.0102	0.003	0.0017	0.001	-0.002	434	0.0132	0.0119	0.0112	0.0082
435	-0.0103	0.0028	0.0018	0.001	-0.0021	435	0.0131	0.0121	0.0113	0.0082
436	-0.0103	0.0028	0.0016	0.0008	-0.0022	436	0.0131	0.0119	0.0111	0.0081
437	-0.0103	0.0028	0.0017	0.0008	-0.0024	437	0.0131	0.012	0.0111	0.0079
438	-0.0102	0.0029	0.0016	0.0007	-0.0022	438	0.0131	0.0118	0.0109	0.008
439	-0.0102	0.0027	0.0017	0.0008	-0.0024	439	0.0129	0.0119	0.011	0.0078
440	-0.0103	0.0028	0.0016	0.0006	-0.0023	440	0.0131	0.0119	0.0109	0.008
441	-0.0101	0.0027	0.0016	0.0007	-0.0025	441	0.0128	0.0117	0.0108	0.0076
442	-0.0102	0.0027	0.0015	0.0007	-0.0023	442	0.0129	0.0117	0.0109	0.0079
443	-0.0101	0.0026	0.0015	0.0006	-0.0024	443	0.0127	0.0116	0.0107	0.0077
444	-0.0102	0.0027	0.0015	0.0005	-0.0024	444	0.0129	0.0117	0.0107	0.0078
445	-0.0101	0.0026	0.0015	0.0006	-0.0025	445	0.0127	0.0116	0.0107	0.0076
446	-0.0101	0.0025	0.0015	0.0006	-0.0025	446	0.0126	0.0116	0.0107	0.0076
447	-0.0101	0.0026	0.0015	0.0006	-0.0023	447	0.0127	0.0116	0.0107	0.0078
448	-0.01	0.0026	0.0015	0.0005	-0.0025	448	0.0126	0.0115	0.0105	0.0075
449	-0.0101	0.0027	0.0014	0.0006	-0.0025	449	0.0128	0.0115	0.0107	0.0076

## Sheet: 0.06mM
nm	pH 0	pH 0.64	pH 1.40	pH 1.97	pH 2.8	nm	pH 0.64-0	pH 1.4-0	pH 2-0	pH 2.8-0
												A@340	0.1665	0.3623	0.4308	0.433
250	0.3315	0.3091	0.3003	0.2866	0.2878	250	-0.0224	-0.0312	-0.0449	-0.0437		A@286	-0.0738	-0.1493	-0.1885	-0.1978
251	0.3166	0.2953	0.2877	0.2744	0.276	251	-0.0213	-0.0289	-0.0422	-0.0406		dA	0.2403	0.5116	0.6193	0.6308
252	0.3026	0.2825	0.2757	0.2627	0.2649	252	-0.0201	-0.0269	-0.0399	-0.0377
253	0.2883	0.2692	0.2633	0.2509	0.2538	253	-0.0191	-0.025	-0.0374	-0.0345
254	0.2767	0.2589	0.2529	0.2409	0.2441	254	-0.0178	-0.0238	-0.0358	-0.0326
255	0.2666	0.249	0.2439	0.232	0.2355	255	-0.0176	-0.0227	-0.0346	-0.0311
256	0.2559	0.2391	0.234	0.2219	0.2262	256	-0.0168	-0.0219	-0.034	-0.0297
257	0.2484	0.2316	0.2262	0.2137	0.2181	257	-0.0168	-0.0222	-0.0347	-0.0303
258	0.2407	0.224	0.2175	0.2055	0.2096	258	-0.0167	-0.0232	-0.0352	-0.0311
259	0.2352	0.2179	0.2108	0.1978	0.2023	259	-0.0173	-0.0244	-0.0374	-0.0329
260	0.231	0.2126	0.2045	0.1912	0.1952	260	-0.0184	-0.0265	-0.0398	-0.0358
261	0.2283	0.2086	0.1981	0.184	0.1879	261	-0.0197	-0.0302	-0.0443	-0.0404
262	0.2264	0.2051	0.1933	0.1784	0.1818	262	-0.0213	-0.0331	-0.048	-0.0446
263	0.2265	0.2036	0.1887	0.1729	0.176	263	-0.0229	-0.0378	-0.0536	-0.0505
264	0.2277	0.2028	0.1858	0.1688	0.172	264	-0.0249	-0.0419	-0.0589	-0.0557
265	0.23	0.203	0.1831	0.1651	0.1674	265	-0.027	-0.0469	-0.0649	-0.0626
266	0.2341	0.204	0.181	0.162	0.1637	266	-0.0301	-0.0531	-0.0721	-0.0704
267	0.2389	0.2066	0.1802	0.1598	0.1607	267	-0.0323	-0.0587	-0.0791	-0.0782
268	0.2454	0.2103	0.1802	0.1584	0.1585	268	-0.0351	-0.0652	-0.087	-0.0869
269	0.2527	0.2143	0.1808	0.1578	0.157	269	-0.0384	-0.0719	-0.0949	-0.0957
270	0.2606	0.2195	0.1824	0.1578	0.1567	270	-0.0411	-0.0782	-0.1028	-0.1039
271	0.2708	0.2262	0.1849	0.1587	0.1566	271	-0.0446	-0.0859	-0.1121	-0.1142
272	0.2802	0.2326	0.1881	0.1606	0.157	272	-0.0476	-0.0921	-0.1196	-0.1232
273	0.2912	0.2404	0.192	0.1632	0.1593	273	-0.0508	-0.0992	-0.128	-0.1319
274	0.302	0.2486	0.1967	0.1665	0.1617	274	-0.0534	-0.1053	-0.1355	-0.1403
275	0.313	0.2569	0.2022	0.1702	0.1656	275	-0.0561	-0.1108	-0.1428	-0.1474
276	0.3254	0.2661	0.2084	0.1758	0.1698	276	-0.0593	-0.117	-0.1496	-0.1556
277	0.3374	0.276	0.2148	0.1813	0.1742	277	-0.0614	-0.1226	-0.1561	-0.1632
278	0.3504	0.2864	0.2225	0.1876	0.1801	278	-0.064	-0.1279	-0.1628	-0.1703
279	0.362	0.2956	0.2296	0.1937	0.1863	279	-0.0664	-0.1324	-0.1683	-0.1757
280	0.3732	0.306	0.2375	0.2006	0.193	280	-0.0672	-0.1357	-0.1726	-0.1802
281	0.3863	0.3171	0.2467	0.209	0.2006	281	-0.0692	-0.1396	-0.1773	-0.1857
282	0.3975	0.3267	0.255	0.2163	0.2082	282	-0.0708	-0.1425	-0.1812	-0.1893
283	0.4097	0.3376	0.2643	0.2259	0.217	283	-0.0721	-0.1454	-0.1838	-0.1927
284	0.4207	0.3477	0.2739	0.2351	0.2257	284	-0.073	-0.1468	-0.1856	-0.195
285	0.4317	0.3577	0.283	0.244	0.2345	285	-0.074	-0.1487	-0.1877	-0.1972
286	0.4428	0.369	0.2935	0.2543	0.245	286	-0.0738	-0.1493	-0.1885	-0.1978
287	0.453	0.3794	0.3037	0.2648	0.2553	287	-0.0736	-0.1493	-0.1882	-0.1977
288	0.4637	0.3902	0.3143	0.2753	0.2665	288	-0.0735	-0.1494	-0.1884	-0.1972
289	0.4727	0.3997	0.3252	0.2857	0.2774	289	-0.073	-0.1475	-0.187	-0.1953
290	0.4817	0.4092	0.3357	0.297	0.2882	290	-0.0725	-0.146	-0.1847	-0.1935
291	0.4909	0.4195	0.3472	0.3091	0.3002	291	-0.0714	-0.1437	-0.1818	-0.1907
292	0.4995	0.4286	0.3577	0.3205	0.312	292	-0.0709	-0.1418	-0.179	-0.1875
293	0.5085	0.4395	0.3697	0.3335	0.3252	293	-0.069	-0.1388	-0.175	-0.1833
294	0.516	0.4484	0.381	0.3451	0.3375	294	-0.0676	-0.135	-0.1709	-0.1785
295	0.5231	0.4581	0.3929	0.3582	0.3504	295	-0.065	-0.1302	-0.1649	-0.1727
296	0.5306	0.467	0.4046	0.3707	0.3632	296	-0.0636	-0.126	-0.1599	-0.1674
297	0.5375	0.4765	0.4155	0.3831	0.3756	297	-0.061	-0.122	-0.1544	-0.1619
298	0.5448	0.4857	0.4286	0.3967	0.3897	298	-0.0591	-0.1162	-0.1481	-0.1551
299	0.5504	0.4939	0.4404	0.41	0.403	299	-0.0565	-0.11	-0.1404	-0.1474
300	0.5569	0.5033	0.4531	0.4241	0.4175	300	-0.0536	-0.1038	-0.1328	-0.1394
301	0.5623	0.5117	0.4649	0.4369	0.4312	301	-0.0506	-0.0974	-0.1254	-0.1311
302	0.5679	0.52	0.4757	0.4502	0.4449	302	-0.0479	-0.0922	-0.1177	-0.123
303	0.5727	0.5285	0.4889	0.4646	0.4592	303	-0.0442	-0.0838	-0.1081	-0.1135
304	0.5769	0.536	0.5009	0.477	0.4718	304	-0.0409	-0.076	-0.0999	-0.1051
305	0.5809	0.5438	0.5128	0.4913	0.487	305	-0.0371	-0.0681	-0.0896	-0.0939
306	0.5835	0.55	0.5229	0.5046	0.4994	306	-0.0335	-0.0606	-0.0789	-0.0841
307	0.5853	0.5565	0.5354	0.5181	0.5135	307	-0.0288	-0.0499	-0.0672	-0.0718
308	0.5864	0.5619	0.5453	0.531	0.527	308	-0.0245	-0.0411	-0.0554	-0.0594
309	0.5866	0.5661	0.5546	0.5419	0.5389	309	-0.0205	-0.032	-0.0447	-0.0477
310	0.5849	0.5708	0.5651	0.555	0.5518	310	-0.0141	-0.0198	-0.0299	-0.0331
311	0.5829	0.574	0.5737	0.566	0.5643	311	-0.0089	-0.0092	-0.0169	-0.0186
312	0.5808	0.5762	0.5846	0.5781	0.5769	312	-0.0046	0.0038	-0.0027	-0.0039
313	0.5779	0.5786	0.5923	0.589	0.5882	313	0.0007	0.0144	0.0111	0.0103
314	0.5718	0.5781	0.5994	0.6001	0.5996	314	0.0063	0.0276	0.0283	0.0278
315	0.5664	0.5779	0.6062	0.6094	0.6083	315	0.0115	0.0398	0.043	0.0419
316	0.5576	0.577	0.612	0.6164	0.6173	316	0.0194	0.0544	0.0588	0.0597
317	0.5465	0.5735	0.6167	0.6249	0.6267	317	0.027	0.0702	0.0784	0.0802
318	0.5352	0.568	0.6195	0.6321	0.6339	318	0.0328	0.0843	0.0969	0.0987
319	0.5213	0.5614	0.6214	0.6368	0.6399	319	0.0401	0.1001	0.1155	0.1186
320	0.5122	0.5561	0.6228	0.6397	0.6435	320	0.0439	0.1106	0.1275	0.1313
321	0.4811	0.541	0.6217	0.6467	0.6512	321	0.0599	0.1406	0.1656	0.1701
322	0.4625	0.5302	0.6206	0.6488	0.6557	322	0.0677	0.1581	0.1863	0.1932
323	0.4398	0.5175	0.6204	0.6518	0.6589	323	0.0777	0.1806	0.212	0.2191
324	0.419	0.5053	0.6175	0.6539	0.6611	324	0.0863	0.1985	0.2349	0.2421
325	0.3997	0.4947	0.6152	0.6542	0.6629	325	0.095	0.2155	0.2545	0.2632
326	0.3769	0.4813	0.6112	0.656	0.6644	326	0.1044	0.2343	0.2791	0.2875
327	0.3575	0.4691	0.6085	0.6555	0.6651	327	0.1116	0.251	0.298	0.3076
328	0.3381	0.4577	0.6058	0.6561	0.6657	328	0.1196	0.2677	0.318	0.3276
329	0.3211	0.4472	0.6027	0.6564	0.6653	329	0.1261	0.2816	0.3353	0.3442
330	0.3031	0.4367	0.6004	0.6541	0.664	330	0.1336	0.2973	0.351	0.3609
331	0.2894	0.4283	0.5964	0.6548	0.6646	331	0.1389	0.307	0.3654	0.3752
332	0.2752	0.4195	0.5934	0.6537	0.6632	332	0.1443	0.3182	0.3785	0.388
333	0.2634	0.4119	0.5912	0.6521	0.6621	333	0.1485	0.3278	0.3887	0.3987
334	0.252	0.4044	0.5883	0.6508	0.6591	334	0.1524	0.3363	0.3988	0.4071
335	0.2423	0.3983	0.5858	0.6499	0.6561	335	0.156	0.3435	0.4076	0.4138
336	0.2332	0.3922	0.5813	0.6482	0.6534	336	0.159	0.3481	0.415	0.4202
337	0.2241	0.386	0.5773	0.6442	0.6491	337	0.1619	0.3532	0.4201	0.425
338	0.2167	0.3802	0.5743	0.641	0.6448	338	0.1635	0.3576	0.4243	0.4281
339	0.2089	0.374	0.5693	0.6372	0.6404	339	0.1651	0.3604	0.4283	0.4315
340	0.2025	0.369	0.5648	0.6333	0.6355	340	0.1665	0.3623	0.4308	0.433
341	0.1955	0.3627	0.5598	0.6289	0.6298	341	0.1672	0.3643	0.4334	0.4343
342	0.1896	0.3569	0.5544	0.6227	0.6231	342	0.1673	0.3648	0.4331	0.4335
343	0.1833	0.3511	0.5481	0.6158	0.6156	343	0.1678	0.3648	0.4325	0.4323
344	0.1778	0.3445	0.5413	0.6084	0.6087	344	0.1667	0.3635	0.4306	0.4309
345	0.1717	0.3383	0.5329	0.6003	0.5996	345	0.1666	0.3612	0.4286	0.4279
346	0.1668	0.332	0.5246	0.5921	0.59	346	0.1652	0.3578	0.4253	0.4232
347	0.1612	0.3247	0.5152	0.5807	0.5794	347	0.1635	0.354	0.4195	0.4182
348	0.1559	0.3177	0.5056	0.5703	0.5691	348	0.1618	0.3497	0.4144	0.4132
349	0.151	0.3102	0.496	0.5595	0.5578	349	0.1592	0.345	0.4085	0.4068
350	0.145	0.3014	0.4839	0.5457	0.5433	350	0.1564	0.3389	0.4007	0.3983
351	0.1399	0.2934	0.4716	0.5327	0.5291	351	0.1535	0.3317	0.3928	0.3892
352	0.1344	0.284	0.4576	0.5171	0.5134	352	0.1496	0.3232	0.3827	0.379
353	0.1292	0.275	0.4438	0.5014	0.4985	353	0.1458	0.3146	0.3722	0.3693
354	0.1236	0.2654	0.4295	0.4847	0.4811	354	0.1418	0.3059	0.3611	0.3575
355	0.1205	0.2595	0.4211	0.4751	0.472	355	0.139	0.3006	0.3546	0.3515
356	0.111	0.2422	0.3952	0.4431	0.4402	356	0.1312	0.2842	0.3321	0.3292
357	0.1051	0.2316	0.3783	0.4275	0.4224	357	0.1265	0.2732	0.3224	0.3173
358	0.0994	0.2214	0.3599	0.4059	0.4021	358	0.122	0.2605	0.3065	0.3027
359	0.0944	0.2112	0.3443	0.3868	0.3846	359	0.1168	0.2499	0.2924	0.2902
360	0.0894	0.1992	0.3256	0.3657	0.3634	360	0.1098	0.2362	0.2763	0.274
361	0.0835	0.1892	0.3104	0.3477	0.3459	361	0.1057	0.2269	0.2642	0.2624
362	0.0789	0.1785	0.2934	0.3292	0.3266	362	0.0996	0.2145	0.2503	0.2477
363	0.074	0.1688	0.2779	0.3107	0.3087	363	0.0948	0.2039	0.2367	0.2347
364	0.0692	0.1588	0.262	0.2931	0.2905	364	0.0896	0.1928	0.2239	0.2213
365	0.0646	0.151	0.2486	0.2772	0.275	365	0.0864	0.184	0.2126	0.2104
366	0.0606	0.142	0.2339	0.2606	0.2587	366	0.0814	0.1733	0.2	0.1981
367	0.0571	0.1339	0.2217	0.2461	0.2452	367	0.0768	0.1646	0.189	0.1881
368	0.053	0.1261	0.2095	0.2322	0.2306	368	0.0731	0.1565	0.1792	0.1776
369	0.049	0.1192	0.1974	0.2196	0.2179	369	0.0702	0.1484	0.1706	0.1689
370	0.0458	0.1118	0.1863	0.2067	0.2049	370	0.066	0.1405	0.1609	0.1591
371	0.0431	0.1062	0.177	0.1954	0.1942	371	0.0631	0.1339	0.1523	0.1511
372	0.0392	0.0997	0.1661	0.1831	0.1819	372	0.0605	0.1269	0.1439	0.1427
373	0.0369	0.0941	0.1573	0.1731	0.1714	373	0.0572	0.1204	0.1362	0.1345
374	0.0343	0.0887	0.148	0.1623	0.1616	374	0.0544	0.1137	0.128	0.1273
375	0.0318	0.0829	0.1398	0.1529	0.1519	375	0.0511	0.108	0.1211	0.1201
376	0.0293	0.0777	0.131	0.1431	0.1423	376	0.0484	0.1017	0.1138	0.113
377	0.0274	0.0736	0.1241	0.135	0.134	377	0.0462	0.0967	0.1076	0.1066
378	0.025	0.0687	0.1163	0.1259	0.125	378	0.0437	0.0913	0.1009	0.1
379	0.0229	0.0648	0.1095	0.1185	0.117	379	0.0419	0.0866	0.0956	0.0941
380	0.0211	0.0605	0.1028	0.1107	0.1096	380	0.0394	0.0817	0.0896	0.0885
381	0.019	0.0566	0.0969	0.104	0.1025	381	0.0376	0.0779	0.085	0.0835
382	0.0169	0.0526	0.0906	0.0963	0.095	382	0.0357	0.0737	0.0794	0.0781
383	0.0158	0.0497	0.0855	0.0905	0.0892	383	0.0339	0.0697	0.0747	0.0734
384	0.0143	0.0462	0.0801	0.084	0.0825	384	0.0319	0.0658	0.0697	0.0682
385	0.0129	0.0429	0.0747	0.0782	0.0769	385	0.03	0.0618	0.0653	0.064
386	0.0113	0.0399	0.07	0.0727	0.0715	386	0.0286	0.0587	0.0614	0.0602
387	0.0102	0.0371	0.0654	0.0674	0.066	387	0.0269	0.0552	0.0572	0.0558
388	0.0084	0.0342	0.0606	0.062	0.0608	388	0.0258	0.0522	0.0536	0.0524
389	0.0076	0.0319	0.0568	0.0576	0.0564	389	0.0243	0.0492	0.05	0.0488
390	0.0063	0.0295	0.0528	0.0528	0.0514	390	0.0232	0.0465	0.0465	0.0451
391	0.0056	0.0271	0.0488	0.0485	0.0475	391	0.0215	0.0432	0.0429	0.0419
392	0.0043	0.0251	0.0456	0.0443	0.0429	392	0.0208	0.0413	0.04	0.0386
393	0.0035	0.023	0.0422	0.0407	0.0393	393	0.0195	0.0387	0.0372	0.0358
394	0.0026	0.0212	0.0388	0.0369	0.0353	394	0.0186	0.0362	0.0343	0.0327
395	0.0018	0.0192	0.0361	0.0338	0.0323	395	0.0174	0.0343	0.032	0.0305
396	0.001	0.0175	0.0334	0.0304	0.0288	396	0.0165	0.0324	0.0294	0.0278
397	0.0005	0.016	0.031	0.0277	0.0263	397	0.0155	0.0305	0.0272	0.0258
398	-0.0002	0.0145	0.0286	0.0248	0.0233	398	0.0147	0.0288	0.025	0.0235
399	-0.0005	0.0133	0.0267	0.0224	0.0208	399	0.0138	0.0272	0.0229	0.0213
400	-0.0012	0.0119	0.0244	0.0202	0.0187	400	0.0131	0.0256	0.0214	0.0199
401	-0.002	0.0108	0.0228	0.0182	0.0166	401	0.0128	0.0248	0.0202	0.0186
402	-0.0024	0.01	0.0209	0.0162	0.0146	402	0.0124	0.0233	0.0186	0.017
403	-0.003	0.0088	0.0194	0.0144	0.0126	403	0.0118	0.0224	0.0174	0.0156
404	-0.0034	0.0082	0.018	0.0129	0.0111	404	0.0116	0.0214	0.0163	0.0145
405	-0.0039	0.0073	0.017	0.0114	0.0095	405	0.0112	0.0209	0.0153	0.0134
406	-0.0041	0.0068	0.0158	0.0101	0.0084	406	0.0109	0.0199	0.0142	0.0125
407	-0.0042	0.0062	0.0147	0.009	0.0076	407	0.0104	0.0189	0.0132	0.0118
408	-0.0045	0.0056	0.0139	0.0082	0.0065	408	0.0101	0.0184	0.0127	0.011
409	-0.0045	0.0052	0.013	0.0071	0.0054	409	0.0097	0.0175	0.0116	0.0099
410	-0.0046	0.0048	0.0122	0.0065	0.005	410	0.0094	0.0168	0.0111	0.0096
411	-0.005	0.0044	0.0116	0.0058	0.0039	411	0.0094	0.0166	0.0108	0.0089
412	-0.0052	0.004	0.0113	0.0051	0.0034	412	0.0092	0.0165	0.0103	0.0086
413	-0.0054	0.0039	0.0108	0.0046	0.0026	413	0.0093	0.0162	0.01	0.008
414	-0.0054	0.0036	0.0105	0.0044	0.0023	414	0.009	0.0159	0.0098	0.0077
415	-0.0062	0.0032	0.0095	0.0037	0.0013	415	0.0094	0.0157	0.0099	0.0075
416	-0.0064	0.003	0.0091	0.0031	0.0009	416	0.0094	0.0155	0.0095	0.0073
417	-0.0061	0.0029	0.0088	0.0029	0.0006	417	0.009	0.0149	0.009	0.0067
418	-0.0062	0.0025	0.0084	0.0026	0.0003	418	0.0087	0.0146	0.0088	0.0065
419	-0.0064	0.0025	0.0082	0.0024	-0.0001	419	0.0089	0.0146	0.0088	0.0063
420	-0.0065	0.0024	0.0079	0.002	-0.0002	420	0.0089	0.0144	0.0085	0.0063
421	-0.0064	0.0023	0.0077	0.0017	-0.0003	421	0.0087	0.0141	0.0081	0.0061
422	-0.0066	0.0021	0.0075	0.0016	-0.0008	422	0.0087	0.0141	0.0082	0.0058
423	-0.0066	0.0021	0.0074	0.0014	-0.0007	423	0.0087	0.014	0.008	0.0059
424	-0.0067	0.0019	0.0073	0.0011	-0.001	424	0.0086	0.014	0.0078	0.0057
425	-0.0067	0.0018	0.0071	0.0011	-0.0011	425	0.0085	0.0138	0.0078	0.0056
426	-0.0069	0.0019	0.0071	0.0009	-0.0011	426	0.0088	0.014	0.0078	0.0058
427	-0.0068	0.0016	0.007	0.0008	-0.0013	427	0.0084	0.0138	0.0076	0.0055
428	-0.0069	0.0016	0.0069	0.0007	-0.0014	428	0.0085	0.0138	0.0076	0.0055
429	-0.0069	0.0015	0.0068	0.0007	-0.0016	429	0.0084	0.0137	0.0076	0.0053
430	-0.0069	0.0015	0.0067	0.0006	-0.0017	430	0.0084	0.0136	0.0075	0.0052
431	-0.0068	0.0015	0.0067	0.0006	-0.0017	431	0.0083	0.0135	0.0074	0.0051
432	-0.0068	0.0016	0.0066	0.0005	-0.0018	432	0.0084	0.0134	0.0073	0.005
433	-0.0068	0.0014	0.0066	0.0005	-0.002	433	0.0082	0.0134	0.0073	0.0048
434	-0.0068	0.0014	0.0064	0.0003	-0.002	434	0.0082	0.0132	0.0071	0.0048
435	-0.007	0.0015	0.0066	0.0004	-0.0019	435	0.0085	0.0136	0.0074	0.0051
436	-0.0068	0.0014	0.0064	0.0002	-0.0021	436	0.0082	0.0132	0.007	0.0047
437	-0.007	0.0014	0.0064	0.0002	-0.002	437	0.0084	0.0134	0.0072	0.005
438	-0.0069	0.0014	0.0063	0.0002	-0.002	438	0.0083	0.0132	0.0071	0.0049
439	-0.007	0.0013	0.0063	0.0002	-0.0022	439	0.0083	0.0133	0.0072	0.0048
440	-0.0071	0.0014	0.0063	0.0002	-0.0021	440	0.0085	0.0134	0.0073	0.005
441	-0.007	0.0014	0.0062	0.0002	-0.0021	441	0.0084	0.0132	0.0072	0.0049
442	-0.007	0.0013	0.0062	0.0001	-0.0021	442	0.0083	0.0132	0.0071	0.0049
443	-0.0069	0.0013	0.0062	0.0002	-0.002	443	0.0082	0.0131	0.0071	0.0049
444	-0.0068	0.0012	0.0063	0.0001	-0.0021	444	0.008	0.0131	0.0069	0.0047
445	-0.0068	0.0012	0.0062	0.0001	-0.0022	445	0.008	0.013	0.0069	0.0046
446	-0.0068	0.0012	0.0062	0.0001	-0.0022	446	0.008	0.013	0.0069	0.0046
447	-0.0068	0.0013	0.0061	0.0001	-0.0022	447	0.0081	0.0129	0.0069	0.0046
448	-0.0067	0.0013	0.0061	-0.0001	-0.0023	448	0.008	0.0128	0.0066	0.0044
449	-0.0068	0.0013	0.0061	0.0001	-0.0024	449	0.0081	0.0129	0.0069	0.0044

## Sheet: 0.04mM
nm	pH 0	pH 0.64	pH 1.40	pH 1.97	pH 2.8	nm	pH 0.64-0	pH 1.4-0	pH 2-0	pH 2.8-0
250	0.216	0.2042	0.1946	0.1936	0.1888	250	-0.0118	-0.0214	-0.0224	-0.0272		A@340	0.1102	0.2391	0.2899	0.291
251	0.2062	0.1948	0.1861	0.1855	0.1811	251	-0.0114	-0.0201	-0.0207	-0.0251		A@286	-0.0457	-0.0982	-0.1169	-0.1286
252	0.1971	0.1862	0.1776	0.1777	0.1738	252	-0.0109	-0.0195	-0.0194	-0.0233		dA	0.1559	0.3373	0.4068	0.4196
253	0.1878	0.1774	0.1697	0.1698	0.166	253	-0.0104	-0.0181	-0.018	-0.0218
254	0.1798	0.1707	0.1629	0.1632	0.1603	254	-0.0091	-0.0169	-0.0166	-0.0195
255	0.1732	0.1643	0.1566	0.1572	0.1546	255	-0.0089	-0.0166	-0.016	-0.0186
256	0.1664	0.1576	0.1504	0.1503	0.1482	256	-0.0088	-0.016	-0.0161	-0.0182
257	0.1611	0.1527	0.1451	0.1447	0.1428	257	-0.0084	-0.016	-0.0164	-0.0183
258	0.1561	0.1476	0.1392	0.1391	0.1372	258	-0.0085	-0.0169	-0.017	-0.0189
259	0.1528	0.1432	0.1348	0.1343	0.1324	259	-0.0096	-0.018	-0.0185	-0.0204
260	0.1497	0.1402	0.1306	0.1295	0.128	260	-0.0095	-0.0191	-0.0202	-0.0217
261	0.1481	0.1372	0.1265	0.1251	0.1231	261	-0.0109	-0.0216	-0.023	-0.025
262	0.1468	0.1354	0.1234	0.1212	0.1188	262	-0.0114	-0.0234	-0.0256	-0.028
263	0.1467	0.1338	0.1203	0.1176	0.1154	263	-0.0129	-0.0264	-0.0291	-0.0313
264	0.1477	0.1337	0.118	0.1147	0.1122	264	-0.014	-0.0297	-0.033	-0.0355
265	0.1493	0.1337	0.1166	0.1123	0.1092	265	-0.0156	-0.0327	-0.037	-0.0401
266	0.152	0.1344	0.1151	0.11	0.1068	266	-0.0176	-0.0369	-0.042	-0.0452
267	0.155	0.1359	0.1148	0.1087	0.1054	267	-0.0191	-0.0402	-0.0463	-0.0496
268	0.1591	0.1385	0.1149	0.1074	0.1033	268	-0.0206	-0.0442	-0.0517	-0.0558
269	0.1641	0.1414	0.1151	0.1071	0.1024	269	-0.0227	-0.049	-0.057	-0.0617
270	0.1691	0.1445	0.1163	0.1072	0.102	270	-0.0246	-0.0528	-0.0619	-0.0671
271	0.1757	0.1492	0.1179	0.1081	0.1021	271	-0.0265	-0.0578	-0.0676	-0.0736
272	0.1819	0.1529	0.1201	0.1094	0.1028	272	-0.029	-0.0618	-0.0725	-0.0791
273	0.1892	0.1584	0.1229	0.111	0.1039	273	-0.0308	-0.0663	-0.0782	-0.0853
274	0.1961	0.1638	0.1261	0.1131	0.1054	274	-0.0323	-0.07	-0.083	-0.0907
275	0.2037	0.1693	0.13	0.1158	0.1079	275	-0.0344	-0.0737	-0.0879	-0.0958
276	0.2119	0.1758	0.1336	0.1193	0.1105	276	-0.0361	-0.0783	-0.0926	-0.1014
277	0.2196	0.1822	0.1381	0.123	0.1135	277	-0.0374	-0.0815	-0.0966	-0.1061
278	0.2279	0.1889	0.1429	0.1273	0.1175	278	-0.039	-0.085	-0.1006	-0.1104
279	0.2356	0.1949	0.1482	0.1315	0.1212	279	-0.0407	-0.0874	-0.1041	-0.1144
280	0.2432	0.2021	0.1537	0.1359	0.1262	280	-0.0411	-0.0895	-0.1073	-0.117
281	0.2519	0.2091	0.1596	0.1415	0.1308	281	-0.0428	-0.0923	-0.1104	-0.1211
282	0.2593	0.2158	0.1649	0.1467	0.1357	282	-0.0435	-0.0944	-0.1126	-0.1236
283	0.2674	0.2231	0.1717	0.1532	0.1418	283	-0.0443	-0.0957	-0.1142	-0.1256
284	0.2744	0.2299	0.1777	0.1592	0.1476	284	-0.0445	-0.0967	-0.1152	-0.1268
285	0.2812	0.2361	0.1838	0.1652	0.1534	285	-0.0451	-0.0974	-0.116	-0.1278
286	0.2892	0.2435	0.191	0.1723	0.1606	286	-0.0457	-0.0982	-0.1169	-0.1286
287	0.2956	0.2505	0.1977	0.1792	0.1673	287	-0.0451	-0.0979	-0.1164	-0.1283
288	0.3024	0.2574	0.205	0.1864	0.1744	288	-0.045	-0.0974	-0.116	-0.128
289	0.3087	0.2641	0.2119	0.1935	0.1813	289	-0.0446	-0.0968	-0.1152	-0.1274
290	0.3144	0.2702	0.219	0.2006	0.1887	290	-0.0442	-0.0954	-0.1138	-0.1257
291	0.3209	0.2768	0.2268	0.2089	0.1965	291	-0.0441	-0.0941	-0.112	-0.1244
292	0.3266	0.2832	0.234	0.2163	0.204	292	-0.0434	-0.0926	-0.1103	-0.1226
293	0.3319	0.2904	0.2418	0.2251	0.213	293	-0.0415	-0.0901	-0.1068	-0.1189
294	0.3369	0.296	0.2491	0.233	0.2205	294	-0.0409	-0.0878	-0.1039	-0.1164
295	0.3418	0.3022	0.2574	0.2419	0.2298	295	-0.0396	-0.0844	-0.0999	-0.112
296	0.346	0.3083	0.265	0.2502	0.2382	296	-0.0377	-0.081	-0.0958	-0.1078
297	0.3507	0.3145	0.2725	0.258	0.2463	297	-0.0362	-0.0782	-0.0927	-0.1044
298	0.3554	0.3207	0.2812	0.2671	0.2557	298	-0.0347	-0.0742	-0.0883	-0.0997
299	0.3595	0.3262	0.289	0.2759	0.2643	299	-0.0333	-0.0705	-0.0836	-0.0952
300	0.3634	0.3328	0.2974	0.2855	0.2739	300	-0.0306	-0.066	-0.0779	-0.0895
301	0.3671	0.3382	0.3053	0.2945	0.2827	301	-0.0289	-0.0618	-0.0726	-0.0844
302	0.3711	0.3435	0.3126	0.3033	0.2913	302	-0.0276	-0.0585	-0.0678	-0.0798
303	0.3742	0.3494	0.3212	0.3125	0.3015	303	-0.0248	-0.053	-0.0617	-0.0727
304	0.3776	0.3544	0.329	0.3212	0.3105	304	-0.0232	-0.0486	-0.0564	-0.0671
305	0.3794	0.3589	0.3375	0.3308	0.3193	305	-0.0205	-0.0419	-0.0486	-0.0601
306	0.3813	0.3637	0.3445	0.3389	0.3278	306	-0.0176	-0.0368	-0.0424	-0.0535
307	0.3828	0.3671	0.352	0.3485	0.337	307	-0.0157	-0.0308	-0.0343	-0.0458
308	0.3833	0.3711	0.3591	0.3569	0.3462	308	-0.0122	-0.0242	-0.0264	-0.0371
309	0.3828	0.3739	0.3656	0.3639	0.354	309	-0.0089	-0.0172	-0.0189	-0.0288
310	0.3824	0.3762	0.3724	0.3727	0.3627	310	-0.0062	-0.01	-0.0097	-0.0197
311	0.3809	0.3788	0.3779	0.38	0.3705	311	-0.0021	-0.003	-0.0009	-0.0104
312	0.3798	0.381	0.3847	0.3883	0.3789	312	0.0012	0.0049	0.0085	-0.0009
313	0.3774	0.3814	0.3899	0.395	0.386	313	0.004	0.0125	0.0176	0.0086
314	0.3738	0.3817	0.395	0.403	0.3936	314	0.0079	0.0212	0.0292	0.0198
315	0.3701	0.3812	0.399	0.4085	0.3998	315	0.0111	0.0289	0.0384	0.0297
316	0.3641	0.3809	0.4036	0.4141	0.4053	316	0.0168	0.0395	0.05	0.0412
317	0.3569	0.3777	0.4065	0.4192	0.4115	317	0.0208	0.0496	0.0623	0.0546
318	0.3494	0.3746	0.4072	0.4231	0.4165	318	0.0252	0.0578	0.0737	0.0671
319	0.3404	0.3702	0.4092	0.4264	0.4205	319	0.0298	0.0688	0.086	0.0801
320	0.3348	0.367	0.4099	0.429	0.4223	320	0.0322	0.0751	0.0942	0.0875
321	0.3147	0.3569	0.4102	0.4333	0.4281	321	0.0422	0.0955	0.1186	0.1134
322	0.3027	0.3498	0.4089	0.4349	0.4313	322	0.0471	0.1062	0.1322	0.1286
323	0.2878	0.3415	0.4081	0.4367	0.4325	323	0.0537	0.1203	0.1489	0.1447
324	0.2743	0.333	0.4067	0.4379	0.4348	324	0.0587	0.1324	0.1636	0.1605
325	0.2613	0.3256	0.4052	0.4386	0.4358	325	0.0643	0.1439	0.1773	0.1745
326	0.2461	0.3167	0.4026	0.4391	0.437	326	0.0706	0.1565	0.193	0.1909
327	0.2338	0.3089	0.401	0.4393	0.4373	327	0.0751	0.1672	0.2055	0.2035
328	0.221	0.3015	0.3988	0.4392	0.4382	328	0.0805	0.1778	0.2182	0.2172
329	0.2099	0.2949	0.3966	0.4388	0.4385	329	0.085	0.1867	0.2289	0.2286
330	0.1985	0.2871	0.3952	0.4381	0.4381	330	0.0886	0.1967	0.2396	0.2396
331	0.1893	0.2823	0.3932	0.4376	0.4382	331	0.093	0.2039	0.2483	0.2489
332	0.1799	0.2762	0.3904	0.4366	0.4386	332	0.0963	0.2105	0.2567	0.2587
333	0.1719	0.2714	0.3889	0.4361	0.437	333	0.0995	0.217	0.2642	0.2651
334	0.1648	0.2665	0.3869	0.4352	0.4358	334	0.1017	0.2221	0.2704	0.271
335	0.1582	0.262	0.3851	0.4333	0.4348	335	0.1038	0.2269	0.2751	0.2766
336	0.1521	0.2582	0.3831	0.4319	0.4334	336	0.1061	0.231	0.2798	0.2813
337	0.1465	0.254	0.3802	0.4298	0.4313	337	0.1075	0.2337	0.2833	0.2848
338	0.1415	0.2503	0.3777	0.4279	0.4289	338	0.1088	0.2362	0.2864	0.2874
339	0.137	0.2462	0.3749	0.4244	0.4259	339	0.1092	0.2379	0.2874	0.2889
340	0.1325	0.2427	0.3716	0.4224	0.4235	340	0.1102	0.2391	0.2899	0.291
341	0.1281	0.2386	0.3684	0.4179	0.4195	341	0.1105	0.2403	0.2898	0.2914
342	0.1238	0.2347	0.3645	0.414	0.415	342	0.1109	0.2407	0.2902	0.2912
343	0.1197	0.2309	0.3603	0.4095	0.4109	343	0.1112	0.2406	0.2898	0.2912
344	0.1163	0.2269	0.3563	0.4048	0.4057	344	0.1106	0.24	0.2885	0.2894
345	0.1124	0.2225	0.3501	0.3988	0.4001	345	0.1101	0.2377	0.2864	0.2877
346	0.1088	0.2183	0.3448	0.3939	0.3941	346	0.1095	0.236	0.2851	0.2853
347	0.1054	0.2132	0.3388	0.3866	0.3873	347	0.1078	0.2334	0.2812	0.2819
348	0.1021	0.2089	0.3322	0.3795	0.3798	348	0.1068	0.2301	0.2774	0.2777
349	0.0986	0.2038	0.3254	0.3717	0.3723	349	0.1052	0.2268	0.2731	0.2737
350	0.0952	0.1981	0.3178	0.3632	0.3634	350	0.1029	0.2226	0.268	0.2682
351	0.0915	0.1928	0.3095	0.3538	0.3541	351	0.1013	0.218	0.2623	0.2626
352	0.088	0.1867	0.3004	0.3439	0.3436	352	0.0987	0.2124	0.2559	0.2556
353	0.0844	0.1803	0.2916	0.3333	0.3333	353	0.0959	0.2072	0.2489	0.2489
354	0.0812	0.1739	0.2816	0.3219	0.3219	354	0.0927	0.2004	0.2407	0.2407
355	0.0787	0.1703	0.2763	0.3158	0.3161	355	0.0916	0.1976	0.2371	0.2374
356	0.0727	0.1594	0.2585	0.2961	0.2949	356	0.0867	0.1858	0.2234	0.2222
357	0.0687	0.1526	0.247	0.2834	0.2825	357	0.0839	0.1783	0.2147	0.2138
358	0.0653	0.1452	0.2358	0.2697	0.2688	358	0.0799	0.1705	0.2044	0.2035
359	0.062	0.1389	0.2247	0.257	0.2569	359	0.0769	0.1627	0.195	0.1949
360	0.0587	0.131	0.2123	0.2432	0.2421	360	0.0723	0.1536	0.1845	0.1834
361	0.0551	0.1242	0.2018	0.2312	0.2308	361	0.0691	0.1467	0.1761	0.1757
362	0.0514	0.1173	0.1908	0.2191	0.2184	362	0.0659	0.1394	0.1677	0.167
363	0.0488	0.1108	0.1807	0.2069	0.2071	363	0.062	0.1319	0.1581	0.1583
364	0.0456	0.1044	0.1706	0.1954	0.1942	364	0.0588	0.125	0.1498	0.1486
365	0.0424	0.0991	0.1613	0.1852	0.1838	365	0.0567	0.1189	0.1428	0.1414
366	0.0399	0.0927	0.1516	0.174	0.1728	366	0.0528	0.1117	0.1341	0.1329
367	0.0376	0.0881	0.1432	0.1642	0.1641	367	0.0505	0.1056	0.1266	0.1265
368	0.0352	0.0828	0.1353	0.1546	0.154	368	0.0476	0.1001	0.1194	0.1188
369	0.0327	0.0779	0.1274	0.1467	0.1449	369	0.0452	0.0947	0.114	0.1122
370	0.0304	0.0735	0.1196	0.1378	0.1363	370	0.0431	0.0892	0.1074	0.1059
371	0.0285	0.0697	0.1135	0.1304	0.129	371	0.0412	0.085	0.1019	0.1005
372	0.0257	0.0656	0.1065	0.1223	0.1215	372	0.0399	0.0808	0.0966	0.0958
373	0.0244	0.0616	0.1008	0.1159	0.1139	373	0.0372	0.0764	0.0915	0.0895
374	0.0227	0.0581	0.0942	0.1085	0.107	374	0.0354	0.0715	0.0858	0.0843
375	0.0209	0.0545	0.0888	0.1025	0.1009	375	0.0336	0.0679	0.0816	0.08
376	0.0197	0.0508	0.0831	0.0961	0.0939	376	0.0311	0.0634	0.0764	0.0742
377	0.0182	0.0481	0.0788	0.0908	0.0889	377	0.0299	0.0606	0.0726	0.0707
378	0.0167	0.045	0.0735	0.0849	0.0828	378	0.0283	0.0568	0.0682	0.0661
379	0.0152	0.0424	0.069	0.0795	0.0772	379	0.0272	0.0538	0.0643	0.062
380	0.0142	0.04	0.0646	0.0749	0.0726	380	0.0258	0.0504	0.0607	0.0584
381	0.0127	0.037	0.0605	0.07	0.0678	381	0.0243	0.0478	0.0573	0.0551
382	0.0116	0.0345	0.0564	0.0651	0.0631	382	0.0229	0.0448	0.0535	0.0515
383	0.011	0.0326	0.053	0.0611	0.0587	383	0.0216	0.042	0.0501	0.0477
384	0.0098	0.0302	0.0493	0.0567	0.0543	384	0.0204	0.0395	0.0469	0.0445
385	0.0088	0.0281	0.0458	0.0532	0.0508	385	0.0193	0.037	0.0444	0.042
386	0.0078	0.0264	0.0427	0.0497	0.0468	386	0.0186	0.0349	0.0419	0.039
387	0.0071	0.0245	0.0397	0.0461	0.0433	387	0.0174	0.0326	0.039	0.0362
388	0.006	0.0224	0.0365	0.0425	0.0399	388	0.0164	0.0305	0.0365	0.0339
389	0.0055	0.0209	0.0339	0.0394	0.0366	389	0.0154	0.0284	0.0339	0.0311
390	0.0045	0.0192	0.0312	0.0361	0.0334	390	0.0147	0.0267	0.0316	0.0289
391	0.004	0.0178	0.0287	0.0332	0.0306	391	0.0138	0.0247	0.0292	0.0266
392	0.0034	0.0163	0.0264	0.0306	0.0279	392	0.0129	0.023	0.0272	0.0245
393	0.0029	0.0147	0.0243	0.0282	0.0254	393	0.0118	0.0214	0.0253	0.0225
394	0.0023	0.0138	0.0221	0.0255	0.0227	394	0.0115	0.0198	0.0232	0.0204
395	0.0017	0.0125	0.0204	0.0236	0.0205	395	0.0108	0.0187	0.0219	0.0188
396	0.0013	0.0115	0.0185	0.0214	0.0182	396	0.0102	0.0172	0.0201	0.0169
397	0.0008	0.0106	0.0167	0.0196	0.0163	397	0.0098	0.0159	0.0188	0.0155
398	0.0005	0.0093	0.0153	0.0178	0.0145	398	0.0088	0.0148	0.0173	0.014
399	0.0002	0.0087	0.014	0.0163	0.0128	399	0.0085	0.0138	0.0161	0.0126
400	-0.0002	0.0078	0.0128	0.0148	0.0112	400	0.008	0.013	0.015	0.0114
401	-0.0007	0.007	0.0114	0.0137	0.0101	401	0.0077	0.0121	0.0144	0.0108
402	-0.0006	0.0066	0.0102	0.0122	0.0087	402	0.0072	0.0108	0.0128	0.0093
403	-0.0012	0.0056	0.0092	0.0107	0.0075	403	0.0068	0.0104	0.0119	0.0087
404	-0.0015	0.0052	0.0083	0.0099	0.0063	404	0.0067	0.0098	0.0114	0.0078
405	-0.0019	0.0046	0.0075	0.009	0.0052	405	0.0065	0.0094	0.0109	0.0071
406	-0.002	0.0044	0.0068	0.0081	0.0047	406	0.0064	0.0088	0.0101	0.0067
407	-0.0021	0.0041	0.006	0.0072	0.0036	407	0.0062	0.0081	0.0093	0.0057
408	-0.0023	0.0036	0.0053	0.0067	0.0034	408	0.0059	0.0076	0.009	0.0057
409	-0.0022	0.0033	0.0049	0.006	0.0025	409	0.0055	0.0071	0.0082	0.0047
410	-0.0023	0.0027	0.0045	0.0056	0.0021	410	0.005	0.0068	0.0079	0.0044
411	-0.0026	0.0028	0.0042	0.0051	0.0016	411	0.0054	0.0068	0.0077	0.0042
412	-0.0028	0.0025	0.0039	0.0045	0.0013	412	0.0053	0.0067	0.0073	0.0041
413	-0.0029	0.0024	0.0036	0.0043	0.0008	413	0.0053	0.0065	0.0072	0.0037
414	-0.0027	0.0023	0.0034	0.0041	0.0006	414	0.005	0.0061	0.0068	0.0033
415	-0.0031	0.0018	0.0034	0.0034	0.0002	415	0.0049	0.0065	0.0065	0.0033
416	-0.003	0.0016	0.003	0.003	-0.0003	416	0.0046	0.006	0.006	0.0027
417	-0.0029	0.0014	0.003	0.0029	-0.0008	417	0.0043	0.0059	0.0058	0.0021
418	-0.0029	0.0012	0.0027	0.0027	-0.0006	418	0.0041	0.0056	0.0056	0.0023
419	-0.003	0.0012	0.0027	0.0025	-0.0008	419	0.0042	0.0057	0.0055	0.0022
420	-0.0032	0.0012	0.0026	0.0023	-0.0012	420	0.0044	0.0058	0.0055	0.002
421	-0.0032	0.0011	0.0023	0.0022	-0.0013	421	0.0043	0.0055	0.0054	0.0019
422	-0.0032	0.0011	0.0021	0.002	-0.0014	422	0.0043	0.0053	0.0052	0.0018
423	-0.0031	0.0009	0.0021	0.0018	-0.0016	423	0.004	0.0052	0.0049	0.0015
424	-0.0033	0.0008	0.0019	0.0016	-0.0019	424	0.0041	0.0052	0.0049	0.0014
425	-0.0034	0.0008	0.0018	0.0017	-0.0019	425	0.0042	0.0052	0.0051	0.0015
426	-0.0034	0.0007	0.0018	0.0016	-0.0019	426	0.0041	0.0052	0.005	0.0015
427	-0.0034	0.0006	0.0017	0.0015	-0.0018	427	0.004	0.0051	0.0049	0.0016
428	-0.0035	0.0007	0.0017	0.0015	-0.0021	428	0.0042	0.0052	0.005	0.0014
429	-0.0033	0.0007	0.0017	0.0014	-0.0022	429	0.004	0.005	0.0047	0.0011
430	-0.0033	0.0006	0.0017	0.0014	-0.0021	430	0.0039	0.005	0.0047	0.0012
431	-0.0035	0.0006	0.0015	0.0015	-0.0022	431	0.0041	0.005	0.005	0.0013
432	-0.0033	0.0007	0.0017	0.0014	-0.0023	432	0.004	0.005	0.0047	0.001
433	-0.0033	0.0006	0.0015	0.0013	-0.0023	433	0.0039	0.0048	0.0046	0.001
434	-0.0033	0.0006	0.0014	0.0012	-0.0023	434	0.0039	0.0047	0.0045	0.001
435	-0.0034	0.0005	0.0016	0.0013	-0.0024	435	0.0039	0.005	0.0047	0.001
436	-0.0034	0.0005	0.0014	0.0011	-0.0024	436	0.0039	0.0048	0.0045	0.001
437	-0.0035	0.0006	0.0015	0.0011	-0.0023	437	0.0041	0.005	0.0046	0.0012
438	-0.0035	0.0006	0.0013	0.0011	-0.0024	438	0.0041	0.0048	0.0046	0.0011
439	-0.0035	0.0006	0.0013	0.0011	-0.0024	439	0.0041	0.0048	0.0046	0.0011
440	-0.0035	0.0006	0.0013	0.001	-0.0024	440	0.0041	0.0048	0.0045	0.0011
441	-0.0034	0.0006	0.0013	0.0011	-0.0025	441	0.004	0.0047	0.0045	0.0009
442	-0.0035	0.0006	0.0012	0.0011	-0.0026	442	0.0041	0.0047	0.0046	0.0009
443	-0.0035	0.0004	0.0012	0.001	-0.0025	443	0.0039	0.0047	0.0045	0.001
444	-0.0034	0.0004	0.0013	0.001	-0.0025	444	0.0038	0.0047	0.0044	0.0009
445	-0.0035	0.0005	0.0013	0.001	-0.0026	445	0.004	0.0048	0.0045	0.0009
446	-0.0035	0.0004	0.0013	0.001	-0.0023	446	0.0039	0.0048	0.0045	0.0012
447	-0.0033	0.0005	0.0013	0.001	-0.0024	447	0.0038	0.0046	0.0043	0.0009
448	-0.0033	0.0005	0.0013	0.0009	-0.0025	448	0.0038	0.0046	0.0042	0.0008
449	-0.0034	0.0005	0.0012	0.001	-0.0024	449	0.0039	0.0046	0.0044	0.001

## Sheet: Sheet1
Conc.	0.04	0.06	0.08	0.1
pH 0.6	0.1559	0.2403	0.3176	0.3795
pH 1.4	0.3373	0.5116	0.6866	0.8254
pH 2	0.4068	0.6193	0.8225	1.0114
pH 2.8	0.4196	0.6308	0.8598	1.069
