# Supplementary material for: Modification of the Spectral Absorbance Difference Method for Determining the Dissociation Constants of Polyprotic Acids with Delocalized π‑Systems
Source: ACS Omega. 2025 Oct 1;10(40):47210–5. doi: 10.1021/acsomega.5c06049 (PMC12529155; doi:10.1021/acsomega.5c06049)
Supplement: Supplementary file 6 [file ao5c06049_si_006.xlsx]

## Sheet: 0.04 mM
nm	pH 6	pH 10.5	pH 11	pH 12	pH 13		nm	pH 10.5-13	pH 11-13	pH 12-13
230	0.3715	0.3507	0.3394	0.3468	0.3401		230	0.0106	-0.0007	0.0067		nm	A	B	C
231	0.3614	0.342	0.3308	0.3378	0.3309		231	0.0111	-0.0001	0.0069		422	-0.5793	-0.4092	-0.0177
232	0.3508	0.3323	0.3209	0.3274	0.3202		232	0.0121	0.0007	0.0072		316	0.2005	0.1322	0.0225
233	0.3408	0.3228	0.3112	0.3174	0.3098		233	0.013	0.0014	0.0076			0.7798	0.5414	0.0402
234	0.329	0.3118	0.3006	0.3051	0.2979		234	0.0139	0.0027	0.0072
235	0.3195	0.3024	0.2907	0.2944	0.2868		235	0.0156	0.0039	0.0076
236	0.3102	0.2936	0.2816	0.2839	0.2761		236	0.0175	0.0055	0.0078
237	0.3008	0.2839	0.2714	0.2715	0.2638		237	0.0201	0.0076	0.0077
238	0.293	0.2761	0.2629	0.2608	0.2527		238	0.0234	0.0102	0.0081
239	0.2862	0.2689	0.2555	0.2506	0.2425		239	0.0264	0.013	0.0081
240	0.2794	0.2616	0.2472	0.2398	0.2311		240	0.0305	0.0161	0.0087
241	0.2738	0.2551	0.2399	0.2297	0.2211		241	0.034	0.0188	0.0086
242	0.2679	0.2491	0.2328	0.2203	0.2113		242	0.0378	0.0215	0.009
243	0.2627	0.2434	0.2265	0.2116	0.2023		243	0.0411	0.0242	0.0093
244	0.2578	0.2382	0.2207	0.203	0.1939		244	0.0443	0.0268	0.0091
245	0.2537	0.2327	0.2148	0.1945	0.1852		245	0.0475	0.0296	0.0093
246	0.2498	0.2286	0.2097	0.1868	0.1775		246	0.0511	0.0322	0.0093
247	0.2472	0.2249	0.2051	0.1801	0.1698		247	0.0551	0.0353	0.0103
248	0.2445	0.2216	0.2009	0.1731	0.1624		248	0.0592	0.0385	0.0107
249	0.2429	0.2195	0.1978	0.1669	0.1559		249	0.0636	0.0419	0.011
250	0.2408	0.2173	0.1945	0.1611	0.1497		250	0.0676	0.0448	0.0114
251	0.2399	0.2153	0.1918	0.1559	0.1443		251	0.071	0.0475	0.0116
252	0.2387	0.2137	0.189	0.1513	0.1393		252	0.0744	0.0497	0.012
253	0.2371	0.2115	0.1863	0.1463	0.1339		253	0.0776	0.0524	0.0124
254	0.2357	0.2095	0.1836	0.1419	0.1297		254	0.0798	0.0539	0.0122
255	0.2338	0.207	0.181	0.1378	0.1252		255	0.0818	0.0558	0.0126
256	0.2306	0.2043	0.1775	0.1332	0.1208		256	0.0835	0.0567	0.0124
257	0.2278	0.2013	0.1745	0.1291	0.1167		257	0.0846	0.0578	0.0124
258	0.2244	0.1972	0.1709	0.1253	0.1127		258	0.0845	0.0582	0.0126
259	0.2204	0.1936	0.1673	0.1213	0.1091		259	0.0845	0.0582	0.0122
260	0.2161	0.1894	0.1634	0.1183	0.1059		260	0.0835	0.0575	0.0124
261	0.2108	0.1845	0.1596	0.1152	0.1037		261	0.0808	0.0559	0.0115
262	0.2053	0.1799	0.1559	0.1131	0.1018		262	0.0781	0.0541	0.0113
263	0.1991	0.1747	0.1519	0.1112	0.1005		263	0.0742	0.0514	0.0107
264	0.1929	0.1697	0.1488	0.1103	0.1004		264	0.0693	0.0484	0.0099
265	0.1871	0.1651	0.145	0.1102	0.1007		265	0.0644	0.0443	0.0095
266	0.1805	0.1601	0.142	0.1102	0.1013		266	0.0588	0.0407	0.0089
267	0.175	0.1559	0.1395	0.1106	0.1025		267	0.0534	0.037	0.0081
268	0.1691	0.1507	0.1365	0.1115	0.1042		268	0.0465	0.0323	0.0073
269	0.1638	0.147	0.1344	0.1125	0.1059		269	0.0411	0.0285	0.0066
270	0.1586	0.1433	0.1324	0.1141	0.1082		270	0.0351	0.0242	0.0059
271	0.1538	0.1401	0.1307	0.116	0.1103		271	0.0298	0.0204	0.0057
272	0.1499	0.1374	0.1296	0.1174	0.1123		272	0.0251	0.0173	0.0051
273	0.1469	0.1351	0.1287	0.1198	0.1156		273	0.0195	0.0131	0.0042
274	0.1448	0.1341	0.1283	0.1219	0.1175		274	0.0166	0.0108	0.0044
275	0.1432	0.1333	0.1288	0.1244	0.1202		275	0.0131	0.0086	0.0042
276	0.1431	0.1339	0.13	0.1265	0.1232		276	0.0107	0.0068	0.0033
277	0.1438	0.135	0.1311	0.1291	0.1256		277	0.0094	0.0055	0.0035
278	0.1453	0.1364	0.133	0.1314	0.1277		278	0.0087	0.0053	0.0037
279	0.1475	0.1393	0.1351	0.1338	0.1301		279	0.0092	0.005	0.0037
280	0.1507	0.1417	0.1378	0.136	0.1322		280	0.0095	0.0056	0.0038
281	0.1548	0.1457	0.1407	0.1381	0.1338		281	0.0119	0.0069	0.0043
282	0.159	0.1499	0.1437	0.1396	0.1351		282	0.0148	0.0086	0.0045
283	0.1643	0.1545	0.1471	0.1419	0.1367		283	0.0178	0.0104	0.0052
284	0.1701	0.1597	0.151	0.1431	0.138		284	0.0217	0.013	0.0051
285	0.1756	0.1642	0.1542	0.1444	0.1388		285	0.0254	0.0154	0.0056
286	0.1826	0.1701	0.1584	0.1456	0.1395		286	0.0306	0.0189	0.0061
287	0.189	0.175	0.1619	0.1461	0.1395		287	0.0355	0.0224	0.0066
288	0.1962	0.1811	0.166	0.1466	0.1394		288	0.0417	0.0266	0.0072
289	0.2036	0.187	0.1697	0.147	0.1388		289	0.0482	0.0309	0.0082
290	0.2106	0.1925	0.1732	0.1466	0.138		290	0.0545	0.0352	0.0086
291	0.2187	0.1987	0.1775	0.1463	0.1368		291	0.0619	0.0407	0.0095
292	0.2266	0.2047	0.1808	0.1459	0.1354		292	0.0693	0.0454	0.0105
293	0.2351	0.2115	0.1851	0.145	0.1341		293	0.0774	0.051	0.0109
294	0.2426	0.2177	0.188	0.1445	0.1327		294	0.085	0.0553	0.0118
295	0.251	0.2238	0.1922	0.1435	0.1306		295	0.0932	0.0616	0.0129
296	0.2591	0.2299	0.1959	0.1424	0.129		296	0.1009	0.0669	0.0134
297	0.2662	0.2361	0.1996	0.1417	0.1269		297	0.1092	0.0727	0.0148
298	0.2749	0.2429	0.203	0.1408	0.1256		298	0.1173	0.0774	0.0152
299	0.2828	0.249	0.2069	0.1397	0.124		299	0.125	0.0829	0.0157
300	0.2911	0.2551	0.2106	0.1392	0.1225		300	0.1326	0.0881	0.0167
301	0.2982	0.2614	0.2145	0.1384	0.121		301	0.1404	0.0935	0.0174
302	0.306	0.2671	0.2177	0.1378	0.1197		302	0.1474	0.098	0.0181
303	0.3124	0.2729	0.2213	0.1376	0.1186		303	0.1543	0.1027	0.019
304	0.3196	0.2781	0.2244	0.1373	0.1178		304	0.1603	0.1066	0.0195
305	0.3265	0.2836	0.2279	0.137	0.1171		305	0.1665	0.1108	0.0199
306	0.332	0.2882	0.231	0.1369	0.1166		306	0.1716	0.1144	0.0203
307	0.3381	0.2934	0.2338	0.1371	0.1164		307	0.177	0.1174	0.0207
308	0.3433	0.2973	0.2365	0.1375	0.1161		308	0.1812	0.1204	0.0214
309	0.3483	0.3017	0.2391	0.138	0.1166		309	0.1851	0.1225	0.0214
310	0.3532	0.3055	0.2421	0.1381	0.1166		310	0.1889	0.1255	0.0215
311	0.357	0.3095	0.244	0.139	0.117		311	0.1925	0.127	0.022
312	0.3609	0.3125	0.2466	0.1395	0.1173		312	0.1952	0.1293	0.0222
313	0.3642	0.3146	0.2479	0.1403	0.1175		313	0.1971	0.1304	0.0228
314	0.3662	0.3169	0.2494	0.1409	0.1178		314	0.1991	0.1316	0.0231
315	0.3673	0.3184	0.2502	0.1406	0.1184		315	0.2	0.1318	0.0222
316	0.368	0.3191	0.2508	0.1411	0.1186		316	0.2005	0.1322	0.0225
317	0.3673	0.3189	0.2503	0.1413	0.1182		317	0.2007	0.1321	0.0231
318	0.3659	0.3171	0.2496	0.1409	0.1185		318	0.1986	0.1311	0.0224
319	0.365	0.3163	0.2488	0.1408	0.1186		319	0.1977	0.1302	0.0222
320	0.363	0.3153	0.2476	0.1402	0.1184		320	0.1969	0.1292	0.0218
321	0.3588	0.3113	0.2447	0.1389	0.1135		321	0.1978	0.1312	0.0254
322	0.355	0.3084	0.2424	0.1379	0.1123		322	0.1961	0.1301	0.0256
323	0.3511	0.3049	0.2399	0.1367	0.1119		323	0.193	0.128	0.0248
324	0.3474	0.3024	0.2374	0.1358	0.1107		324	0.1917	0.1267	0.0251
325	0.3444	0.299	0.2351	0.1349	0.1095		325	0.1895	0.1256	0.0254
326	0.3392	0.2946	0.2319	0.1329	0.1079		326	0.1867	0.124	0.025
327	0.335	0.2918	0.2289	0.1312	0.1061		327	0.1857	0.1228	0.0251
328	0.331	0.2875	0.2259	0.1289	0.1042		328	0.1833	0.1217	0.0247
329	0.3262	0.2839	0.2232	0.1262	0.102		329	0.1819	0.1212	0.0242
330	0.3213	0.2793	0.2194	0.1237	0.0995		330	0.1798	0.1199	0.0242
331	0.3168	0.2749	0.216	0.1217	0.0969		331	0.178	0.1191	0.0248
332	0.3121	0.2706	0.2117	0.1191	0.0941		332	0.1765	0.1176	0.025
333	0.3073	0.2661	0.2085	0.116	0.0917		333	0.1744	0.1168	0.0243
334	0.3021	0.261	0.2047	0.1135	0.0889		334	0.1721	0.1158	0.0246
335	0.297	0.2564	0.2005	0.1108	0.0865		335	0.1699	0.114	0.0243
336	0.2917	0.2518	0.1971	0.1085	0.0837		336	0.1681	0.1134	0.0248
337	0.286	0.2466	0.1936	0.106	0.0818		337	0.1648	0.1118	0.0242
338	0.2802	0.2417	0.1889	0.1039	0.0795		338	0.1622	0.1094	0.0244
339	0.2742	0.2364	0.1849	0.1018	0.0777		339	0.1587	0.1072	0.0241
340	0.269	0.2313	0.1814	0.1008	0.0763		340	0.155	0.1051	0.0245
341	0.2621	0.226	0.1778	0.0991	0.0753		341	0.1507	0.1025	0.0238
342	0.2558	0.2212	0.1741	0.0981	0.0746		342	0.1466	0.0995	0.0235
343	0.2488	0.2163	0.1709	0.0976	0.0743		343	0.142	0.0966	0.0233
344	0.2431	0.2113	0.1673	0.0976	0.0744		344	0.1369	0.0929	0.0232
345	0.2358	0.2054	0.1637	0.0977	0.0748		345	0.1306	0.0889	0.0229
346	0.2299	0.2012	0.1613	0.0985	0.0759		346	0.1253	0.0854	0.0226
347	0.2228	0.1964	0.1578	0.0997	0.077		347	0.1194	0.0808	0.0227
348	0.2167	0.1918	0.1553	0.1006	0.0788		348	0.113	0.0765	0.0218
349	0.2104	0.1873	0.1531	0.102	0.0805		349	0.1068	0.0726	0.0215
350	0.2038	0.1822	0.1505	0.1038	0.083		350	0.0992	0.0675	0.0208
351	0.1971	0.1779	0.1479	0.1059	0.0856		351	0.0923	0.0623	0.0203
352	0.1907	0.1738	0.1462	0.1086	0.0889		352	0.0849	0.0573	0.0197
353	0.1846	0.1698	0.1438	0.1112	0.0916		353	0.0782	0.0522	0.0196
354	0.1781	0.1652	0.1421	0.114	0.0948		354	0.0704	0.0473	0.0192
355	0.1743	0.163	0.1407	0.1157	0.0974		355	0.0656	0.0433	0.0183
356	0.1643	0.1573	0.1393	0.1212	0.1045		356	0.0528	0.0348	0.0167
357	0.1584	0.1529	0.1374	0.1246	0.1082		357	0.0447	0.0292	0.0164
358	0.1517	0.1487	0.1358	0.1286	0.1134		358	0.0353	0.0224	0.0152
359	0.1457	0.1459	0.1345	0.1325	0.1183		359	0.0276	0.0162	0.0142
360	0.1396	0.1416	0.1341	0.1379	0.1238		360	0.0178	0.0103	0.0141
361	0.1337	0.1388	0.1331	0.1425	0.1288		361	0.01	0.0043	0.0137
362	0.1266	0.1354	0.132	0.1476	0.135		362	0.0004	-0.003	0.0126
363	0.1219	0.1326	0.1313	0.1525	0.1408		363	-0.0082	-0.0095	0.0117
364	0.1157	0.1294	0.1319	0.159	0.1472		364	-0.0178	-0.0153	0.0118
365	0.1114	0.1269	0.131	0.1642	0.1535		365	-0.0266	-0.0225	0.0107
366	0.1059	0.1246	0.1314	0.1708	0.1605		366	-0.0359	-0.0291	0.0103
367	0.1012	0.1225	0.1319	0.1773	0.1682		367	-0.0457	-0.0363	0.0091
368	0.096	0.1197	0.1324	0.1835	0.1754		368	-0.0557	-0.043	0.0081
369	0.0912	0.1172	0.1336	0.1901	0.1841		369	-0.0669	-0.0505	0.006
370	0.0865	0.1155	0.1341	0.1979	0.1919		370	-0.0764	-0.0578	0.006
371	0.0824	0.114	0.1349	0.2058	0.2001		371	-0.0861	-0.0652	0.0057
372	0.0778	0.1125	0.1364	0.2139	0.2095		372	-0.097	-0.0731	0.0044
373	0.0736	0.1108	0.1376	0.2217	0.2184		373	-0.1076	-0.0808	0.0033
374	0.0695	0.1097	0.139	0.2309	0.2273		374	-0.1176	-0.0883	0.0036
375	0.0653	0.1082	0.1411	0.2386	0.2371		375	-0.1289	-0.096	0.0015
376	0.0614	0.1072	0.1433	0.2488	0.2476		376	-0.1404	-0.1043	0.0012
377	0.0579	0.1064	0.1453	0.2571	0.2576		377	-0.1512	-0.1123	-0.0005
378	0.0543	0.1057	0.1478	0.2679	0.2685		378	-0.1628	-0.1207	-0.0006
379	0.051	0.1052	0.1503	0.2769	0.2791		379	-0.1739	-0.1288	-0.0022
380	0.0477	0.1048	0.1534	0.2876	0.2904		380	-0.1856	-0.137	-0.0028
381	0.044	0.1049	0.156	0.2982	0.3014		381	-0.1965	-0.1454	-0.0032
382	0.0414	0.1049	0.1595	0.3093	0.3139		382	-0.209	-0.1544	-0.0046
383	0.0388	0.105	0.1629	0.3202	0.3252		383	-0.2202	-0.1623	-0.005
384	0.0362	0.1049	0.1666	0.3316	0.3387		384	-0.2338	-0.1721	-0.0071
385	0.0338	0.1054	0.1706	0.3428	0.3508		385	-0.2454	-0.1802	-0.008
386	0.0314	0.1061	0.1744	0.3553	0.3633		386	-0.2572	-0.1889	-0.008
387	0.0292	0.1067	0.1784	0.3669	0.3754		387	-0.2687	-0.197	-0.0085
388	0.0269	0.1072	0.1828	0.3797	0.389		388	-0.2818	-0.2062	-0.0093
389	0.0249	0.1078	0.1864	0.3911	0.4006		389	-0.2928	-0.2142	-0.0095
390	0.0229	0.1087	0.1912	0.4041	0.4155		390	-0.3068	-0.2243	-0.0114
391	0.0212	0.1097	0.1958	0.4159	0.4281		391	-0.3184	-0.2323	-0.0122
392	0.0195	0.1107	0.2004	0.4284	0.4422		392	-0.3315	-0.2418	-0.0138
393	0.0181	0.1117	0.2049	0.4409	0.4545		393	-0.3428	-0.2496	-0.0136
394	0.0164	0.113	0.2098	0.4543	0.4685		394	-0.3555	-0.2587	-0.0142
395	0.0152	0.1142	0.2138	0.4658	0.4816		395	-0.3674	-0.2678	-0.0158
396	0.0138	0.1156	0.2191	0.479	0.4953		396	-0.3797	-0.2762	-0.0163
397	0.0122	0.1165	0.224	0.4915	0.5084		397	-0.3919	-0.2844	-0.0169
398	0.0109	0.118	0.2287	0.5047	0.5221		398	-0.4041	-0.2934	-0.0174
399	0.0099	0.1193	0.2338	0.516	0.5347		399	-0.4154	-0.3009	-0.0187
400	0.009	0.1207	0.2386	0.5294	0.5485		400	-0.4278	-0.3099	-0.0191
401	0.0081	0.1221	0.2435	0.5419	0.5605		401	-0.4384	-0.317	-0.0186
402	0.0071	0.1237	0.2486	0.554	0.5738		402	-0.4501	-0.3252	-0.0198
403	0.0063	0.1249	0.2534	0.5668	0.5864		403	-0.4615	-0.333	-0.0196
404	0.0056	0.1263	0.2579	0.5782	0.5974		404	-0.4711	-0.3395	-0.0192
405	0.0049	0.1276	0.2626	0.5902	0.6094		405	-0.4818	-0.3468	-0.0192
406	0.0041	0.1289	0.2669	0.6006	0.6203		406	-0.4914	-0.3534	-0.0197
407	0.0036	0.1299	0.2711	0.611	0.6329		407	-0.503	-0.3618	-0.0219
408	0.003	0.1313	0.2755	0.6211	0.6427		408	-0.5114	-0.3672	-0.0216
409	0.0028	0.1325	0.2796	0.6316	0.6532		409	-0.5207	-0.3736	-0.0216
410	0.0025	0.1331	0.2827	0.6396	0.6623		410	-0.5292	-0.3796	-0.0227
411	0.002	0.134	0.2865	0.6487	0.6713		411	-0.5373	-0.3848	-0.0226
412	0.0016	0.1348	0.2896	0.6561	0.6781		412	-0.5433	-0.3885	-0.022
413	0.0011	0.1352	0.2919	0.6634	0.6853		413	-0.5501	-0.3934	-0.0219
414	0.0012	0.1355	0.2939	0.6671	0.6897		414	-0.5542	-0.3958	-0.0226
415	0.0001	0.1359	0.2971	0.6762	0.6949		415	-0.559	-0.3978	-0.0187
416	-0.0001	0.1363	0.2996	0.6818	0.7011		416	-0.5648	-0.4015	-0.0193
417	-0.0005	0.1365	0.3011	0.6857	0.7058		417	-0.5693	-0.4047	-0.0201
418	-0.0007	0.1363	0.3026	0.6898	0.7086		418	-0.5723	-0.406	-0.0188
419	-0.0008	0.1364	0.3034	0.6929	0.7114		419	-0.575	-0.408	-0.0185
420	-0.001	0.136	0.3043	0.6951	0.7136		420	-0.5776	-0.4093	-0.0185
421	-0.0014	0.1356	0.3049	0.696	0.7141		421	-0.5785	-0.4092	-0.0181
422	-0.0014	0.135	0.3051	0.6966	0.7143		422	-0.5793	-0.4092	-0.0177
423	-0.0015	0.1346	0.3048	0.6965	0.7132		423	-0.5786	-0.4084	-0.0167
424	-0.0017	0.1336	0.3039	0.6957	0.7122		424	-0.5786	-0.4083	-0.0165
425	-0.0019	0.1327	0.303	0.6934	0.7094		425	-0.5767	-0.4064	-0.016
426	-0.002	0.1315	0.302	0.6909	0.7067		426	-0.5752	-0.4047	-0.0158
427	-0.0022	0.1303	0.3	0.6871	0.7013		427	-0.571	-0.4013	-0.0142
428	-0.0024	0.1289	0.2983	0.6829	0.697		428	-0.5681	-0.3987	-0.0141
429	-0.0024	0.1274	0.2959	0.6775	0.691		429	-0.5636	-0.3951	-0.0135
430	-0.0023	0.1258	0.2933	0.6721	0.6844		430	-0.5586	-0.3911	-0.0123
431	-0.0025	0.1239	0.2905	0.6652	0.6762		431	-0.5523	-0.3857	-0.011
432	-0.0026	0.122	0.2868	0.6576	0.6681		432	-0.5461	-0.3813	-0.0105
433	-0.0027	0.1201	0.2832	0.649	0.6596		433	-0.5395	-0.3764	-0.0106
434	-0.0028	0.118	0.2793	0.6405	0.6495		434	-0.5315	-0.3702	-0.009
435	-0.0027	0.1159	0.2751	0.6316	0.6395		435	-0.5236	-0.3644	-0.0079
436	-0.0029	0.1135	0.2706	0.6209	0.6277		436	-0.5142	-0.3571	-0.0068
437	-0.003	0.1111	0.2662	0.6105	0.6167		437	-0.5056	-0.3505	-0.0062
438	-0.003	0.1085	0.261	0.599	0.6039		438	-0.4954	-0.3429	-0.0049
439	-0.0029	0.1059	0.2552	0.5861	0.59		439	-0.4841	-0.3348	-0.0039
440	-0.0031	0.1034	0.2503	0.5745	0.5775		440	-0.4741	-0.3272	-0.003
441	-0.0031	0.1007	0.2444	0.5611	0.5633		441	-0.4626	-0.3189	-0.0022
442	-0.003	0.0978	0.2387	0.5484	0.5497		442	-0.4519	-0.311	-0.0013
443	-0.003	0.0951	0.2325	0.5341	0.5346		443	-0.4395	-0.3021	-0.0005
444	-0.0032	0.0922	0.2261	0.5194	0.5189		444	-0.4267	-0.2928	0.0005
445	-0.0033	0.0893	0.2201	0.5053	0.5042		445	-0.4149	-0.2841	0.0011
446	-0.0031	0.0862	0.2135	0.4904	0.4881		446	-0.4019	-0.2746	0.0023
447	-0.0032	0.0834	0.2071	0.4761	0.473		447	-0.3896	-0.2659	0.0031
448	-0.0031	0.08	0.2002	0.4595	0.4558		448	-0.3758	-0.2556	0.0037
449	-0.0032	0.077	0.1932	0.4438	0.4389		449	-0.3619	-0.2457	0.0049
450	-0.0032	0.0742	0.1868	0.4293	0.4236		450	-0.3494	-0.2368	0.0057
451	-0.0032	0.071	0.1795	0.4129	0.406		451	-0.335	-0.2265	0.0069
452	-0.0033	0.068	0.1732	0.3981	0.3908		452	-0.3228	-0.2176	0.0073
453	-0.0032	0.0651	0.1661	0.382	0.3739		453	-0.3088	-0.2078	0.0081
454	-0.0033	0.0618	0.1589	0.3653	0.3564		454	-0.2946	-0.1975	0.0089
455	-0.0032	0.059	0.1525	0.3509	0.3413		455	-0.2823	-0.1888	0.0096
456	-0.0032	0.0561	0.1458	0.3351	0.3247		456	-0.2686	-0.1789	0.0104
457	-0.0033	0.0533	0.1392	0.3204	0.3092		457	-0.2559	-0.17	0.0112
458	-0.0033	0.0504	0.1325	0.3048	0.293		458	-0.2426	-0.1605	0.0118
459	-0.0034	0.0475	0.1259	0.2896	0.2771		459	-0.2296	-0.1512	0.0125
460	-0.0034	0.0448	0.1197	0.2755	0.262		460	-0.2172	-0.1423	0.0135
461	-0.0035	0.042	0.1132	0.2606	0.2461		461	-0.2041	-0.1329	0.0145
462	-0.0035	0.0395	0.1075	0.2477	0.2324		462	-0.1929	-0.1249	0.0153
463	-0.0036	0.0367	0.1011	0.2329	0.2166		463	-0.1799	-0.1155	0.0163
464	-0.0036	0.0341	0.095	0.2192	0.2017		464	-0.1676	-0.1067	0.0175
465	-0.0036	0.0317	0.0899	0.2072	0.1888		465	-0.1571	-0.0989	0.0184
466	-0.0037	0.0293	0.0839	0.1939	0.1746		466	-0.1453	-0.0907	0.0193
467	-0.0038	0.0271	0.0789	0.1823	0.1626		467	-0.1355	-0.0837	0.0197
468	-0.0038	0.0249	0.0737	0.1704	0.15		468	-0.1251	-0.0763	0.0204
469	-0.0038	0.0227	0.0684	0.1583	0.1376		469	-0.1149	-0.0692	0.0207
470	-0.0039	0.0208	0.064	0.1482	0.127		470	-0.1062	-0.063	0.0212
471	-0.0039	0.019	0.0594	0.1375	0.1162		471	-0.0972	-0.0568	0.0213
472	-0.0038	0.0171	0.0547	0.1267	0.1053		472	-0.0882	-0.0506	0.0214
473	-0.0038	0.0155	0.0507	0.1176	0.0962		473	-0.0807	-0.0455	0.0214
474	-0.0038	0.0137	0.0466	0.1081	0.0866		474	-0.0729	-0.04	0.0215
475	-0.0038	0.0123	0.0428	0.0995	0.0778		475	-0.0655	-0.035	0.0217
476	-0.0037	0.0107	0.039	0.0907	0.0688		476	-0.0581	-0.0298	0.0219
477	-0.0036	0.0092	0.0353	0.0824	0.0604		477	-0.0512	-0.0251	0.022
478	-0.0037	0.0079	0.032	0.0749	0.0528		478	-0.0449	-0.0208	0.0221
479	-0.0036	0.0065	0.0287	0.0672	0.045		479	-0.0385	-0.0163	0.0222
480	-0.0036	0.0052	0.0256	0.0601	0.0377		480	-0.0325	-0.0121	0.0224
481	-0.0036	0.004	0.0228	0.0538	0.0314		481	-0.0274	-0.0086	0.0224
482	-0.0036	0.0029	0.02	0.0474	0.0249		482	-0.022	-0.0049	0.0225
483	-0.0036	0.0019	0.0176	0.0416	0.0191		483	-0.0172	-0.0015	0.0225
484	-0.0036	0.001	0.0154	0.0366	0.0139		484	-0.0129	0.0015	0.0227
485	-0.0036	0	0.0132	0.0315	0.0088		485	-0.0088	0.0044	0.0227
486	-0.0036	-0.0007	0.0113	0.0272	0.0044		486	-0.0051	0.0069	0.0228
487	-0.0036	-0.0014	0.0096	0.0234	0.0006		487	-0.002	0.009	0.0228
488	-0.0036	-0.002	0.0079	0.0198	-0.0031		488	0.0011	0.011	0.0229
489	-0.0035	-0.0026	0.0066	0.0166	-0.0063		489	0.0037	0.0129	0.0229
490	-0.0035	-0.0031	0.0054	0.014	-0.009		490	0.0059	0.0144	0.023
491	-0.0036	-0.0035	0.0044	0.0115	-0.0115		491	0.008	0.0159	0.023
492	-0.0035	-0.0038	0.0035	0.0097	-0.0134		492	0.0096	0.0169	0.0231
493	-0.0036	-0.0042	0.0027	0.0078	-0.0154		493	0.0112	0.0181	0.0232
494	-0.0036	-0.0044	0.002	0.0062	-0.017		494	0.0126	0.019	0.0232
495	-0.0036	-0.0046	0.0015	0.005	-0.0182		495	0.0136	0.0197	0.0232
496	-0.0036	-0.0048	0.0009	0.0038	-0.0195		496	0.0147	0.0204	0.0233
497	-0.0036	-0.005	0.0005	0.0028	-0.0205		497	0.0155	0.021	0.0233
498	-0.0036	-0.0051	0.0001	0.002	-0.0212		498	0.0161	0.0213	0.0232
499	-0.0037	-0.0052	-0.0002	0.0012	-0.0221		499	0.0169	0.0219	0.0233
500	-0.0037	-0.0053	-0.0005	0.0005	-0.0228		500	0.0175	0.0223	0.0233
501	-0.0037	-0.0055	-0.0007	0	-0.0234		501	0.0179	0.0227	0.0234
502	-0.0036	-0.0056	-0.001	-0.0005	-0.0239		502	0.0183	0.0229	0.0234
503	-0.0037	-0.0057	-0.0012	-0.001	-0.0244		503	0.0187	0.0232	0.0234
504	-0.0036	-0.0057	-0.0013	-0.0012	-0.0247		504	0.019	0.0234	0.0235
505	-0.0036	-0.0058	-0.0015	-0.0016	-0.025		505	0.0192	0.0235	0.0234
506	-0.0035	-0.0058	-0.0016	-0.0018	-0.0253		506	0.0195	0.0237	0.0235
507	-0.0036	-0.0059	-0.0017	-0.0021	-0.0255		507	0.0196	0.0238	0.0234
508	-0.0035	-0.006	-0.0018	-0.0023	-0.0257		508	0.0197	0.0239	0.0234
509	-0.0036	-0.006	-0.0019	-0.0024	-0.0259		509	0.0199	0.024	0.0235
510	-0.0036	-0.006	-0.002	-0.0026	-0.0261		510	0.0201	0.0241	0.0235
511	-0.0036	-0.006	-0.0019	-0.0027	-0.0261		511	0.0201	0.0242	0.0234
512	-0.0037	-0.006	-0.0021	-0.0028	-0.0263		512	0.0203	0.0242	0.0235
513	-0.0036	-0.006	-0.0021	-0.0029	-0.0264		513	0.0204	0.0243	0.0235
514	-0.0037	-0.006	-0.0022	-0.0031	-0.0264		514	0.0204	0.0242	0.0233
515	-0.0037	-0.0059	-0.0022	-0.0031	-0.0266		515	0.0207	0.0244	0.0235
516	-0.0037	-0.006	-0.0022	-0.0032	-0.0265		516	0.0205	0.0243	0.0233
517	-0.0037	-0.006	-0.0022	-0.0033	-0.0266		517	0.0206	0.0244	0.0233
518	-0.0037	-0.006	-0.0022	-0.0033	-0.0267		518	0.0207	0.0245	0.0234
519	-0.0036	-0.006	-0.0023	-0.0032	-0.0268		519	0.0208	0.0245	0.0236
520	-0.0037	-0.006	-0.0023	-0.0033	-0.0269		520	0.0209	0.0246	0.0236
521	-0.0037	-0.006	-0.0024	-0.0033	-0.0269		521	0.0209	0.0245	0.0236
522	-0.0037	-0.006	-0.0024	-0.0033	-0.0269		522	0.0209	0.0245	0.0236
523	-0.0036	-0.006	-0.0024	-0.0033	-0.0269		523	0.0209	0.0245	0.0236
524	-0.0037	-0.0061	-0.0024	-0.0034	-0.0269		524	0.0208	0.0245	0.0235
525	-0.0037	-0.0061	-0.0024	-0.0034	-0.027		525	0.0209	0.0246	0.0236
526	-0.0038	-0.0061	-0.0024	-0.0035	-0.0269		526	0.0208	0.0245	0.0234
527	-0.0038	-0.0061	-0.0024	-0.0035	-0.027		527	0.0209	0.0246	0.0235
528	-0.0038	-0.0061	-0.0024	-0.0035	-0.027		528	0.0209	0.0246	0.0235
529	-0.0038	-0.0061	-0.0024	-0.0036	-0.027		529	0.0209	0.0246	0.0234
530	-0.0038	-0.006	-0.0025	-0.0036	-0.027		530	0.021	0.0245	0.0234
531	-0.0038	-0.0061	-0.0024	-0.0036	-0.0271		531	0.021	0.0247	0.0235
532	-0.0038	-0.0061	-0.0025	-0.0037	-0.0271		532	0.021	0.0246	0.0234
533	-0.0037	-0.0061	-0.0024	-0.0037	-0.0271		533	0.021	0.0247	0.0234
534	-0.0038	-0.0061	-0.0026	-0.0036	-0.0271		534	0.021	0.0245	0.0235
535	-0.0036	-0.0061	-0.0025	-0.0037	-0.0272		535	0.0211	0.0247	0.0235
536	-0.0037	-0.0061	-0.0025	-0.0037	-0.0272		536	0.0211	0.0247	0.0235
537	-0.0037	-0.0061	-0.0025	-0.0037	-0.0271		537	0.021	0.0246	0.0234
538	-0.0037	-0.006	-0.0025	-0.0037	-0.0271		538	0.0211	0.0246	0.0234
539	-0.0037	-0.0061	-0.0025	-0.0036	-0.0271		539	0.021	0.0246	0.0235
540	-0.0037	-0.0061	-0.0025	-0.0037	-0.0271		540	0.021	0.0246	0.0234
541	-0.0037	-0.006	-0.0025	-0.0036	-0.0272		541	0.0212	0.0247	0.0236
542	-0.0037	-0.0061	-0.0025	-0.0037	-0.0272		542	0.0211	0.0247	0.0235
543	-0.0038	-0.0061	-0.0025	-0.0036	-0.0273		543	0.0212	0.0248	0.0237
544	-0.0038	-0.006	-0.0025	-0.0036	-0.0275		544	0.0215	0.025	0.0239
545	-0.0038	-0.0061	-0.0025	-0.0037	-0.0276		545	0.0215	0.0251	0.0239
546	-0.0038	-0.006	-0.0026	-0.0037	-0.0277		546	0.0217	0.0251	0.024
547	-0.0038	-0.006	-0.0026	-0.0037	-0.0277		547	0.0217	0.0251	0.024
548	-0.0038	-0.0061	-0.0026	-0.0037	-0.0277		548	0.0216	0.0251	0.024
549	-0.0039	-0.006	-0.0026	-0.0038	-0.0277		549	0.0217	0.0251	0.0239
550	-0.0038	-0.006	-0.0026	-0.0038	-0.0275		550	0.0215	0.0249	0.0237

## Sheet: .06 mM
nm	pH 6	pH 10.5	pH 11	pH 12	pH 13		nm	pH 10.5-13	pH 11-13	pH 12-13
230	0.5609	0.544	0.5013	0.4941	0.5194		230	0.0246	-0.0181	-0.0253		nm	A	B	C
231	0.5459	0.5295	0.4883	0.4811	0.5055		231	0.024	-0.0172	-0.0244		422	-0.9092	-0.6567	-0.0682
232	0.5294	0.5133	0.4729	0.4659	0.4893		232	0.024	-0.0164	-0.0234		316	0.3032	0.195	0.0144
233	0.5142	0.4987	0.4594	0.4516	0.4736		233	0.0251	-0.0142	-0.022			1.2124	0.8517	0.0826
234	0.4973	0.4819	0.4425	0.4338	0.4554		234	0.0265	-0.0129	-0.0216
235	0.4828	0.4679	0.4279	0.4179	0.4385		235	0.0294	-0.0106	-0.0206
236	0.4693	0.4536	0.4145	0.4023	0.4216		236	0.032	-0.0071	-0.0193
237	0.4547	0.4387	0.3992	0.384	0.4029		237	0.0358	-0.0037	-0.0189
238	0.4428	0.4267	0.3867	0.3682	0.3863		238	0.0404	0.0004	-0.0181
239	0.433	0.4154	0.3752	0.3534	0.3702		239	0.0452	0.005	-0.0168
240	0.422	0.4035	0.3627	0.3369	0.353		240	0.0505	0.0097	-0.0161
241	0.4133	0.3941	0.3524	0.3229	0.338		241	0.0561	0.0144	-0.0151
242	0.4046	0.3843	0.3417	0.3082	0.3227		242	0.0616	0.019	-0.0145
243	0.3968	0.3755	0.3322	0.2954	0.3088		243	0.0667	0.0234	-0.0134
244	0.3897	0.3677	0.3231	0.2829	0.2958		244	0.0719	0.0273	-0.0129
245	0.3824	0.3596	0.3147	0.2704	0.2821		245	0.0775	0.0326	-0.0117
246	0.3772	0.3532	0.307	0.2591	0.2699		246	0.0833	0.0371	-0.0108
247	0.3725	0.3475	0.3002	0.2486	0.2589		247	0.0886	0.0413	-0.0103
248	0.3687	0.3425	0.2945	0.2381	0.2477		248	0.0948	0.0468	-0.0096
249	0.3658	0.3389	0.2894	0.2293	0.2375		249	0.1014	0.0519	-0.0082
250	0.3634	0.3354	0.2844	0.2204	0.2278		250	0.1076	0.0566	-0.0074
251	0.3621	0.3328	0.2803	0.2128	0.2199		251	0.1129	0.0604	-0.0071
252	0.3598	0.3301	0.2766	0.2055	0.2121		252	0.118	0.0645	-0.0066
253	0.3574	0.3269	0.2722	0.1983	0.204		253	0.1229	0.0682	-0.0057
254	0.3553	0.3238	0.2685	0.1922	0.1975		254	0.1263	0.071	-0.0053
255	0.3521	0.3196	0.2643	0.1861	0.191		255	0.1286	0.0733	-0.0049
256	0.3477	0.3152	0.2594	0.1792	0.1839		256	0.1313	0.0755	-0.0047
257	0.344	0.3111	0.255	0.1735	0.1776		257	0.1335	0.0774	-0.0041
258	0.3377	0.3053	0.2491	0.1674	0.1715		258	0.1338	0.0776	-0.0041
259	0.3319	0.2996	0.2438	0.1616	0.1661		259	0.1335	0.0777	-0.0045
260	0.3253	0.2934	0.2387	0.1572	0.1615		260	0.1319	0.0772	-0.0043
261	0.317	0.2859	0.2322	0.1528	0.1579		261	0.128	0.0743	-0.0051
262	0.309	0.2787	0.2269	0.1496	0.155		262	0.1237	0.0719	-0.0054
263	0.2993	0.2707	0.2211	0.1474	0.1535		263	0.1172	0.0676	-0.0061
264	0.2903	0.2634	0.216	0.146	0.1531		264	0.1103	0.0629	-0.0071
265	0.2813	0.2559	0.2115	0.1456	0.1534		265	0.1025	0.0581	-0.0078
266	0.2714	0.2483	0.2063	0.1459	0.1549		266	0.0934	0.0514	-0.009
267	0.2629	0.2417	0.2022	0.1465	0.1563		267	0.0854	0.0459	-0.0098
268	0.2531	0.2345	0.1977	0.1482	0.1593		268	0.0752	0.0384	-0.0111
269	0.2452	0.2282	0.1946	0.1501	0.1618		269	0.0664	0.0328	-0.0117
270	0.2381	0.2231	0.1919	0.1525	0.1651		270	0.058	0.0268	-0.0126
271	0.2304	0.2173	0.1894	0.1553	0.1691		271	0.0482	0.0203	-0.0138
272	0.2248	0.2137	0.1882	0.1584	0.172		272	0.0417	0.0162	-0.0136
273	0.2202	0.2106	0.1867	0.1617	0.1767		273	0.0339	0.01	-0.015
274	0.2167	0.2085	0.1866	0.165	0.1803		274	0.0282	0.0063	-0.0153
275	0.2147	0.2075	0.1871	0.1686	0.1841		275	0.0234	0.003	-0.0155
276	0.2145	0.2081	0.1886	0.1722	0.1883		276	0.0198	0.0003	-0.0161
277	0.2156	0.2094	0.1909	0.1758	0.1919		277	0.0175	-0.001	-0.0161
278	0.2181	0.2123	0.194	0.18	0.1963		278	0.016	-0.0023	-0.0163
279	0.221	0.2159	0.1973	0.1834	0.1993		279	0.0166	-0.002	-0.0159
280	0.2261	0.22	0.2013	0.1864	0.2025		280	0.0175	-0.0012	-0.0161
281	0.2323	0.2256	0.2061	0.1894	0.2051		281	0.0205	0.001	-0.0157
282	0.239	0.2312	0.2107	0.1924	0.2073		282	0.0239	0.0034	-0.0149
283	0.2476	0.2386	0.2166	0.1957	0.2095		283	0.0291	0.0071	-0.0138
284	0.256	0.2456	0.2215	0.1974	0.2113		284	0.0343	0.0102	-0.0139
285	0.2641	0.2529	0.2269	0.1995	0.213		285	0.0399	0.0139	-0.0135
286	0.2749	0.2614	0.2331	0.2013	0.213		286	0.0484	0.0201	-0.0117
287	0.285	0.27	0.2388	0.2021	0.2132		287	0.0568	0.0256	-0.0111
288	0.2959	0.2787	0.2452	0.2028	0.2132		288	0.0655	0.032	-0.0104
289	0.3069	0.2873	0.2507	0.2031	0.2123		289	0.075	0.0384	-0.0092
290	0.318	0.2958	0.2565	0.2035	0.2113		290	0.0845	0.0452	-0.0078
291	0.3304	0.3052	0.2627	0.2027	0.2092		291	0.096	0.0535	-0.0065
292	0.3419	0.314	0.2683	0.2022	0.2072		292	0.1068	0.0611	-0.005
293	0.355	0.3241	0.2743	0.201	0.2049		293	0.1192	0.0694	-0.0039
294	0.3662	0.333	0.2799	0.1998	0.2024		294	0.1306	0.0775	-0.0026
295	0.3799	0.3431	0.286	0.1987	0.1994		295	0.1437	0.0866	-0.0007
296	0.3914	0.352	0.2917	0.1972	0.1969		296	0.1551	0.0948	0.0003
297	0.4032	0.3611	0.2972	0.1959	0.1942		297	0.1669	0.103	0.0017
298	0.4163	0.371	0.303	0.1945	0.1916		298	0.1794	0.1114	0.0029
299	0.4284	0.3804	0.3086	0.1931	0.189		299	0.1914	0.1196	0.0041
300	0.4403	0.3896	0.3144	0.1919	0.1867		300	0.2029	0.1277	0.0052
301	0.452	0.3984	0.3201	0.1915	0.1849		301	0.2135	0.1352	0.0066
302	0.4628	0.4071	0.3249	0.1906	0.1826		302	0.2245	0.1423	0.008
303	0.4739	0.4159	0.3307	0.1899	0.1808		303	0.2351	0.1499	0.0091
304	0.4837	0.4236	0.3359	0.1898	0.1796		304	0.244	0.1563	0.0102
305	0.4945	0.4322	0.3409	0.1894	0.1788		305	0.2534	0.1621	0.0106
306	0.5032	0.4395	0.3458	0.1896	0.1779		306	0.2616	0.1679	0.0117
307	0.5123	0.4464	0.3499	0.1898	0.1782		307	0.2682	0.1717	0.0116
308	0.52	0.4532	0.3549	0.1904	0.1774		308	0.2758	0.1775	0.013
309	0.5277	0.4595	0.3591	0.1909	0.1776		309	0.2819	0.1815	0.0133
310	0.535	0.4653	0.3627	0.1917	0.1783		310	0.287	0.1844	0.0134
311	0.5413	0.4701	0.3663	0.1923	0.1786		311	0.2915	0.1877	0.0137
312	0.5475	0.4754	0.3699	0.1939	0.1792		312	0.2962	0.1907	0.0147
313	0.5516	0.4789	0.3724	0.1943	0.1799		313	0.299	0.1925	0.0144
314	0.5552	0.4827	0.3744	0.195	0.1804		314	0.3023	0.194	0.0146
315	0.5579	0.4842	0.3759	0.196	0.1809		315	0.3033	0.195	0.0151
316	0.5578	0.4847	0.3765	0.1959	0.1815		316	0.3032	0.195	0.0144
317	0.5566	0.4839	0.376	0.1956	0.1817		317	0.3022	0.1943	0.0139
318	0.5561	0.4823	0.3745	0.1957	0.1818		318	0.3005	0.1927	0.0139
319	0.5535	0.4809	0.3733	0.195	0.1817		319	0.2992	0.1916	0.0133
320	0.5519	0.4792	0.3722	0.1954	0.1813		320	0.2979	0.1909	0.0141
321	0.544	0.473	0.3672	0.1938	0.1762		321	0.2968	0.191	0.0176
322	0.5393	0.469	0.3645	0.1924	0.1751		322	0.2939	0.1894	0.0173
323	0.5335	0.4636	0.3603	0.1912	0.1738		323	0.2898	0.1865	0.0174
324	0.5287	0.4589	0.3567	0.1897	0.1723		324	0.2866	0.1844	0.0174
325	0.5222	0.4544	0.353	0.1877	0.1705		325	0.2839	0.1825	0.0172
326	0.5151	0.4487	0.3484	0.1849	0.1686		326	0.2801	0.1798	0.0163
327	0.5093	0.4429	0.3443	0.1825	0.1662		327	0.2767	0.1781	0.0163
328	0.5016	0.437	0.3393	0.1798	0.1632		328	0.2738	0.1761	0.0166
329	0.4959	0.4316	0.3343	0.1764	0.1604		329	0.2712	0.1739	0.016
330	0.4885	0.4246	0.329	0.1731	0.1561		330	0.2685	0.1729	0.017
331	0.4817	0.418	0.3243	0.1689	0.1524		331	0.2656	0.1719	0.0165
332	0.4743	0.412	0.318	0.1648	0.1481		332	0.2639	0.1699	0.0167
333	0.4664	0.4053	0.3126	0.161	0.1443		333	0.261	0.1683	0.0167
334	0.4587	0.3977	0.3068	0.1571	0.1403		334	0.2574	0.1665	0.0168
335	0.4511	0.3907	0.3012	0.1534	0.137		335	0.2537	0.1642	0.0164
336	0.4433	0.3833	0.2956	0.15	0.1329		336	0.2504	0.1627	0.0171
337	0.4344	0.376	0.2895	0.1463	0.1297		337	0.2463	0.1598	0.0166
338	0.4259	0.3692	0.2839	0.1436	0.1264		338	0.2428	0.1575	0.0172
339	0.4168	0.3607	0.2776	0.1408	0.1237		339	0.237	0.1539	0.0171
340	0.4072	0.3533	0.2721	0.1392	0.1217		340	0.2316	0.1504	0.0175
341	0.3984	0.345	0.2663	0.1372	0.1207		341	0.2243	0.1456	0.0165
342	0.3884	0.3379	0.2608	0.1362	0.1198		342	0.2181	0.141	0.0164
343	0.3785	0.3299	0.2553	0.1354	0.1193		343	0.2106	0.136	0.0161
344	0.3694	0.3223	0.2508	0.1355	0.1203		344	0.202	0.1305	0.0152
345	0.3582	0.3141	0.2453	0.1357	0.1211		345	0.193	0.1242	0.0146
346	0.3494	0.3075	0.2411	0.137	0.1226		346	0.1849	0.1185	0.0144
347	0.3386	0.3001	0.2365	0.1388	0.125		347	0.1751	0.1115	0.0138
348	0.3288	0.2928	0.2332	0.1406	0.1281		348	0.1647	0.1051	0.0125
349	0.3196	0.2863	0.2289	0.143	0.1306		349	0.1557	0.0983	0.0124
350	0.3094	0.2792	0.2249	0.1463	0.1349		350	0.1443	0.09	0.0114
351	0.3001	0.2731	0.2217	0.1492	0.1391		351	0.134	0.0826	0.0101
352	0.2898	0.2659	0.2183	0.1535	0.1443		352	0.1216	0.074	0.0092
353	0.2811	0.2595	0.2151	0.1573	0.1493		353	0.1102	0.0658	0.008
354	0.2714	0.2529	0.2123	0.1621	0.1544		354	0.0985	0.0579	0.0077
355	0.2654	0.2498	0.2111	0.1646	0.1581		355	0.0917	0.053	0.0065
356	0.2501	0.239	0.2063	0.1754	0.1698		356	0.0692	0.0365	0.0056
357	0.2413	0.2341	0.2052	0.1814	0.1764		357	0.0577	0.0288	0.005
358	0.2309	0.2272	0.2019	0.1878	0.1834		358	0.0438	0.0185	0.0044
359	0.2222	0.2218	0.2012	0.1934	0.1916		359	0.0302	0.0096	0.0018
360	0.2127	0.2166	0.1988	0.2008	0.2006		360	0.016	-0.0018	0.0002
361	0.2036	0.2117	0.1981	0.2081	0.2089		361	0.0028	-0.0108	-0.0008
362	0.195	0.2071	0.1971	0.2162	0.2178		362	-0.0107	-0.0207	-0.0016
363	0.1861	0.2023	0.1958	0.2244	0.2279		363	-0.0256	-0.0321	-0.0035
364	0.1777	0.1971	0.1956	0.234	0.2375		364	-0.0404	-0.0419	-0.0035
365	0.17	0.1935	0.1962	0.2414	0.2479		365	-0.0544	-0.0517	-0.0065
366	0.1621	0.1895	0.1961	0.2518	0.2597		366	-0.0702	-0.0636	-0.0079
367	0.1546	0.1862	0.1959	0.2609	0.2706		367	-0.0844	-0.0747	-0.0097
368	0.1467	0.1818	0.1967	0.2719	0.2822		368	-0.1004	-0.0855	-0.0103
369	0.1395	0.1787	0.1982	0.2828	0.295		369	-0.1163	-0.0968	-0.0122
370	0.1318	0.1752	0.1991	0.295	0.3084		370	-0.1332	-0.1093	-0.0134
371	0.1256	0.1736	0.2016	0.3053	0.3206		371	-0.147	-0.119	-0.0153
372	0.1184	0.1699	0.2033	0.3183	0.3355		372	-0.1656	-0.1322	-0.0172
373	0.1124	0.1679	0.2046	0.33	0.3489		373	-0.181	-0.1443	-0.0189
374	0.1057	0.1657	0.2076	0.3429	0.3638		374	-0.1981	-0.1562	-0.0209
375	0.1002	0.1636	0.21	0.3566	0.379		375	-0.2154	-0.169	-0.0224
376	0.094	0.1624	0.2137	0.3711	0.3956		376	-0.2332	-0.1819	-0.0245
377	0.0884	0.1609	0.2163	0.3833	0.4098		377	-0.2489	-0.1935	-0.0265
378	0.0828	0.1598	0.2211	0.4001	0.4282		378	-0.2684	-0.2071	-0.0281
379	0.0781	0.1587	0.2245	0.4149	0.445		379	-0.2863	-0.2205	-0.0301
380	0.0733	0.1579	0.2286	0.4305	0.4634		380	-0.3055	-0.2348	-0.0329
381	0.0688	0.1573	0.2338	0.4466	0.4799		381	-0.3226	-0.2461	-0.0333
382	0.0641	0.1574	0.2385	0.4635	0.499		382	-0.3416	-0.2605	-0.0355
383	0.0603	0.1576	0.2434	0.4799	0.517		383	-0.3594	-0.2736	-0.0371
384	0.0559	0.1576	0.2493	0.4977	0.5378		384	-0.3802	-0.2885	-0.0401
385	0.0523	0.1581	0.2546	0.5146	0.5556		385	-0.3975	-0.301	-0.041
386	0.0486	0.1587	0.2611	0.5325	0.5763		386	-0.4176	-0.3152	-0.0438
387	0.0452	0.1594	0.267	0.5504	0.5952		387	-0.4358	-0.3282	-0.0448
388	0.0417	0.1606	0.2737	0.5699	0.6162		388	-0.4556	-0.3425	-0.0463
389	0.0392	0.1613	0.279	0.5872	0.6345		389	-0.4732	-0.3555	-0.0473
390	0.0359	0.1627	0.2864	0.6063	0.6572		390	-0.4945	-0.3708	-0.0509
391	0.0334	0.164	0.2929	0.6244	0.6767		391	-0.5127	-0.3838	-0.0523
392	0.0305	0.1658	0.2999	0.6444	0.6979		392	-0.5321	-0.398	-0.0535
393	0.0286	0.1671	0.3066	0.6629	0.7179		393	-0.5508	-0.4113	-0.055
394	0.0259	0.1688	0.3144	0.6832	0.7393		394	-0.5705	-0.4249	-0.0561
395	0.0239	0.1705	0.3207	0.6999	0.7595		395	-0.589	-0.4388	-0.0596
396	0.0221	0.1724	0.3288	0.7198	0.7818		396	-0.6094	-0.453	-0.062
397	0.0198	0.1745	0.3356	0.7389	0.8004		397	-0.6259	-0.4648	-0.0615
398	0.0182	0.1766	0.343	0.7584	0.8213		398	-0.6447	-0.4783	-0.0629
399	0.0163	0.1783	0.3498	0.7767	0.8418		399	-0.6635	-0.492	-0.0651
400	0.0148	0.1806	0.3578	0.7971	0.8626		400	-0.682	-0.5048	-0.0655
401	0.0137	0.1826	0.3644	0.8149	0.8813		401	-0.6987	-0.5169	-0.0664
402	0.0124	0.185	0.3722	0.8338	0.9019		402	-0.7169	-0.5297	-0.0681
403	0.011	0.1868	0.3799	0.853	0.9222		403	-0.7354	-0.5423	-0.0692
404	0.0099	0.1887	0.3859	0.869	0.9376		404	-0.7489	-0.5517	-0.0686
405	0.0088	0.1906	0.3936	0.8863	0.9569		405	-0.7663	-0.5633	-0.0706
406	0.0078	0.1924	0.4002	0.902	0.9737		406	-0.7813	-0.5735	-0.0717
407	0.0069	0.1945	0.4062	0.9189	0.9908		407	-0.7963	-0.5846	-0.0719
408	0.0062	0.1964	0.4121	0.9333	1.0069		408	-0.8105	-0.5948	-0.0736
409	0.0055	0.1982	0.4182	0.9493	1.0222		409	-0.824	-0.604	-0.0729
410	0.0047	0.1994	0.4239	0.9616	1.0359		410	-0.8365	-0.612	-0.0743
411	0.004	0.2008	0.4293	0.9755	1.0496		411	-0.8488	-0.6203	-0.0741
412	0.0037	0.2017	0.4334	0.9862	1.0614		412	-0.8597	-0.628	-0.0752
413	0.0033	0.2027	0.4376	0.9967	1.0717		413	-0.869	-0.6341	-0.075
414	0.003	0.2035	0.4404	1.0032	1.0778		414	-0.8743	-0.6374	-0.0746
415	0.0015	0.2039	0.4455	1.0155	1.0875		415	-0.8836	-0.642	-0.072
416	0.0012	0.2045	0.4487	1.0223	1.096		416	-0.8915	-0.6473	-0.0737
417	0.0008	0.2047	0.4509	1.0294	1.1007		417	-0.896	-0.6498	-0.0713
418	0.0006	0.2051	0.4531	1.0351	1.1077		418	-0.9026	-0.6546	-0.0726
419	0.0001	0.205	0.455	1.0386	1.1107		419	-0.9057	-0.6557	-0.0721
420	-0.0001	0.2047	0.4556	1.042	1.1134		420	-0.9087	-0.6578	-0.0714
421	-0.0005	0.2045	0.4569	1.0446	1.1128		421	-0.9083	-0.6559	-0.0682
422	-0.0006	0.2038	0.4563	1.0448	1.113		422	-0.9092	-0.6567	-0.0682
423	-0.0009	0.2027	0.4559	1.0445	1.1112		423	-0.9085	-0.6553	-0.0667
424	-0.0011	0.2018	0.4549	1.0424	1.1073		424	-0.9055	-0.6524	-0.0649
425	-0.0013	0.2004	0.4534	1.0394	1.1031		425	-0.9027	-0.6497	-0.0637
426	-0.0015	0.1988	0.4514	1.0349	1.0977		426	-0.8989	-0.6463	-0.0628
427	-0.0018	0.1971	0.4484	1.0294	1.0904		427	-0.8933	-0.642	-0.061
428	-0.0018	0.1952	0.4458	1.0223	1.0826		428	-0.8874	-0.6368	-0.0603
429	-0.0021	0.1929	0.4422	1.015	1.0722		429	-0.8793	-0.63	-0.0572
430	-0.0022	0.191	0.4381	1.006	1.062		430	-0.871	-0.6239	-0.056
431	-0.0023	0.1882	0.4332	0.9961	1.0487		431	-0.8605	-0.6155	-0.0526
432	-0.0025	0.1855	0.4281	0.9836	1.0358		432	-0.8503	-0.6077	-0.0522
433	-0.0024	0.1827	0.4228	0.9715	1.0216		433	-0.8389	-0.5988	-0.0501
434	-0.0027	0.1796	0.4165	0.9583	1.006		434	-0.8264	-0.5895	-0.0477
435	-0.0026	0.1766	0.4108	0.9447	0.9903		435	-0.8137	-0.5795	-0.0456
436	-0.003	0.1731	0.4034	0.9283	0.9716		436	-0.7985	-0.5682	-0.0433
437	-0.0029	0.1698	0.3966	0.9129	0.9541		437	-0.7843	-0.5575	-0.0412
438	-0.003	0.1661	0.3886	0.8954	0.9341		438	-0.768	-0.5455	-0.0387
439	-0.0031	0.1621	0.3803	0.876	0.9126		439	-0.7505	-0.5323	-0.0366
440	-0.0033	0.1587	0.3726	0.858	0.8927		440	-0.734	-0.5201	-0.0347
441	-0.0032	0.1544	0.3637	0.8376	0.8708		441	-0.7164	-0.5071	-0.0332
442	-0.0032	0.1506	0.355	0.818	0.8489		442	-0.6983	-0.4939	-0.0309
443	-0.0033	0.1462	0.3458	0.7971	0.8251		443	-0.6789	-0.4793	-0.028
444	-0.0033	0.1418	0.3362	0.7746	0.8009		444	-0.6591	-0.4647	-0.0263
445	-0.0033	0.1375	0.327	0.7532	0.7775		445	-0.64	-0.4505	-0.0243
446	-0.0033	0.1331	0.3167	0.7305	0.7525		446	-0.6194	-0.4358	-0.022
447	-0.0034	0.1289	0.3077	0.7093	0.7291		447	-0.6002	-0.4214	-0.0198
448	-0.0035	0.1243	0.297	0.6848	0.7026		448	-0.5783	-0.4056	-0.0178
449	-0.0035	0.1197	0.2866	0.6608	0.6768		449	-0.5571	-0.3902	-0.016
450	-0.0035	0.1155	0.2772	0.6389	0.653		450	-0.5375	-0.3758	-0.0141
451	-0.0035	0.1106	0.2662	0.6138	0.6259		451	-0.5153	-0.3597	-0.0121
452	-0.0036	0.1063	0.2567	0.5916	0.6025		452	-0.4962	-0.3458	-0.0109
453	-0.0035	0.1019	0.2463	0.5674	0.5762		453	-0.4743	-0.3299	-0.0088
454	-0.0036	0.097	0.2354	0.5425	0.5497		454	-0.4527	-0.3143	-0.0072
455	-0.0037	0.0929	0.2259	0.5208	0.526		455	-0.4331	-0.3001	-0.0052
456	-0.0036	0.0886	0.2157	0.4971	0.5008		456	-0.4122	-0.2851	-0.0037
457	-0.0036	0.0844	0.206	0.4749	0.4773		457	-0.3929	-0.2713	-0.0024
458	-0.0036	0.08	0.1959	0.4517	0.4521		458	-0.3721	-0.2562	-0.0004
459	-0.0037	0.0757	0.186	0.4288	0.4277		459	-0.352	-0.2417	0.0011
460	-0.0038	0.0717	0.1769	0.4077	0.4052		460	-0.3335	-0.2283	0.0025
461	-0.0038	0.0676	0.167	0.3855	0.3811		461	-0.3135	-0.2141	0.0044
462	-0.0039	0.0639	0.1586	0.366	0.3604		462	-0.2965	-0.2018	0.0056
463	-0.0039	0.0598	0.1492	0.3443	0.3365		463	-0.2767	-0.1873	0.0078
464	-0.004	0.056	0.1403	0.3237	0.3141		464	-0.2581	-0.1738	0.0096
465	-0.0041	0.0527	0.1325	0.3059	0.2948		465	-0.2421	-0.1623	0.0111
466	-0.0042	0.0489	0.1238	0.2859	0.2734		466	-0.2245	-0.1496	0.0125
467	-0.0041	0.0456	0.1164	0.2687	0.2552		467	-0.2096	-0.1388	0.0135
468	-0.0042	0.0424	0.1087	0.2508	0.2363		468	-0.1939	-0.1276	0.0145
469	-0.0042	0.0391	0.1008	0.2328	0.2176		469	-0.1785	-0.1168	0.0152
470	-0.0042	0.0363	0.0943	0.2174	0.2015		470	-0.1652	-0.1072	0.0159
471	-0.0043	0.0333	0.0874	0.2016	0.1851		471	-0.1518	-0.0977	0.0165
472	-0.0042	0.0304	0.0806	0.1855	0.1687		472	-0.1383	-0.0881	0.0168
473	-0.0043	0.0281	0.0747	0.1719	0.1548		473	-0.1267	-0.0801	0.0171
474	-0.0042	0.0254	0.0687	0.1578	0.1402		474	-0.1148	-0.0715	0.0176
475	-0.0042	0.0231	0.0631	0.1449	0.127		475	-0.1039	-0.0639	0.0179
476	-0.0042	0.0207	0.0574	0.1316	0.1133		476	-0.0926	-0.0559	0.0183
477	-0.0042	0.0185	0.052	0.1193	0.1007		477	-0.0822	-0.0487	0.0186
478	-0.0041	0.0165	0.0472	0.108	0.0892		478	-0.0727	-0.042	0.0188
479	-0.0041	0.0144	0.0422	0.0966	0.0774		479	-0.063	-0.0352	0.0192
480	-0.0041	0.0125	0.0377	0.0861	0.0667		480	-0.0542	-0.029	0.0194
481	-0.0041	0.0108	0.0336	0.0766	0.0571		481	-0.0463	-0.0235	0.0195
482	-0.0041	0.0091	0.0295	0.0672	0.0475		482	-0.0384	-0.018	0.0197
483	-0.0041	0.0075	0.026	0.0586	0.0388		483	-0.0313	-0.0128	0.0198
484	-0.0041	0.0061	0.0226	0.0512	0.0311		484	-0.025	-0.0085	0.0201
485	-0.0041	0.0047	0.0195	0.0438	0.0236		485	-0.0189	-0.0041	0.0202
486	-0.0041	0.0036	0.0167	0.0373	0.017		486	-0.0134	-0.0003	0.0203
487	-0.0041	0.0026	0.0143	0.0317	0.0114		487	-0.0088	0.0029	0.0203
488	-0.0041	0.0016	0.0119	0.0263	0.0059		488	-0.0043	0.006	0.0204
489	-0.0042	0.0008	0.0099	0.0216	0.0013		489	-0.0005	0.0086	0.0203
490	-0.0041	0.0001	0.0082	0.0177	-0.0026		490	0.0027	0.0108	0.0203
491	-0.0042	-0.0006	0.0066	0.0142	-0.0063		491	0.0057	0.0129	0.0205
492	-0.0042	-0.0011	0.0054	0.0113	-0.0091		492	0.008	0.0145	0.0204
493	-0.0042	-0.0016	0.0042	0.0085	-0.012		493	0.0104	0.0162	0.0205
494	-0.0041	-0.002	0.0032	0.0062	-0.0144		494	0.0124	0.0176	0.0206
495	-0.0042	-0.0024	0.0025	0.0044	-0.0162		495	0.0138	0.0187	0.0206
496	-0.0042	-0.0028	0.0017	0.0027	-0.018		496	0.0152	0.0197	0.0207
497	-0.0042	-0.003	0.0011	0.0012	-0.0195		497	0.0165	0.0206	0.0207
498	-0.0043	-0.0032	0.0005	0.0001	-0.0206		498	0.0174	0.0211	0.0207
499	-0.0043	-0.0034	0	-0.0011	-0.0218		499	0.0184	0.0218	0.0207
500	-0.0042	-0.0036	-0.0004	-0.002	-0.0228		500	0.0192	0.0224	0.0208
501	-0.0041	-0.0038	-0.0008	-0.0028	-0.0237		501	0.0199	0.0229	0.0209
502	-0.0042	-0.0039	-0.001	-0.0034	-0.0243		502	0.0204	0.0233	0.0209
503	-0.0042	-0.004	-0.0013	-0.004	-0.025		503	0.021	0.0237	0.021
504	-0.0041	-0.0041	-0.0015	-0.0046	-0.0255		504	0.0214	0.024	0.0209
505	-0.0042	-0.0042	-0.0017	-0.005	-0.0259		505	0.0217	0.0242	0.0209
506	-0.0042	-0.0042	-0.0019	-0.0054	-0.0263		506	0.0221	0.0244	0.0209
507	-0.0042	-0.0044	-0.0021	-0.0057	-0.0266		507	0.0222	0.0245	0.0209
508	-0.0041	-0.0044	-0.0022	-0.006	-0.0268		508	0.0224	0.0246	0.0208
509	-0.0041	-0.0044	-0.0023	-0.0062	-0.0271		509	0.0227	0.0248	0.0209
510	-0.0041	-0.0045	-0.0024	-0.0064	-0.0274		510	0.0229	0.025	0.021
511	-0.0041	-0.0045	-0.0025	-0.0066	-0.0275		511	0.023	0.025	0.0209
512	-0.0042	-0.0045	-0.0026	-0.0067	-0.0277		512	0.0232	0.0251	0.021
513	-0.0041	-0.0046	-0.0027	-0.0069	-0.0279		513	0.0233	0.0252	0.021
514	-0.0041	-0.0046	-0.0027	-0.0069	-0.028		514	0.0234	0.0253	0.0211
515	-0.0042	-0.0046	-0.0028	-0.0071	-0.0282		515	0.0236	0.0254	0.0211
516	-0.0041	-0.0046	-0.0028	-0.0071	-0.0282		516	0.0236	0.0254	0.0211
517	-0.0041	-0.0046	-0.0028	-0.0072	-0.0283		517	0.0237	0.0255	0.0211
518	-0.0041	-0.0046	-0.0029	-0.0073	-0.0284		518	0.0238	0.0255	0.0211
519	-0.0041	-0.0047	-0.0029	-0.0073	-0.0285		519	0.0238	0.0256	0.0212
520	-0.0041	-0.0047	-0.0028	-0.0074	-0.0286		520	0.0239	0.0258	0.0212
521	-0.0041	-0.0047	-0.0029	-0.0075	-0.0286		521	0.0239	0.0257	0.0211
522	-0.0041	-0.0048	-0.0029	-0.0075	-0.0285		522	0.0237	0.0256	0.021
523	-0.0041	-0.0048	-0.003	-0.0075	-0.0286		523	0.0238	0.0256	0.0211
524	-0.0042	-0.0048	-0.003	-0.0075	-0.0286		524	0.0238	0.0256	0.0211
525	-0.0041	-0.0048	-0.003	-0.0075	-0.0287		525	0.0239	0.0257	0.0212
526	-0.0042	-0.0048	-0.003	-0.0076	-0.0287		526	0.0239	0.0257	0.0211
527	-0.0042	-0.0048	-0.003	-0.0076	-0.0288		527	0.024	0.0258	0.0212
528	-0.0041	-0.0048	-0.003	-0.0075	-0.0288		528	0.024	0.0258	0.0213
529	-0.0042	-0.0048	-0.0029	-0.0076	-0.0288		529	0.024	0.0259	0.0212
530	-0.0042	-0.0048	-0.003	-0.0075	-0.0288		530	0.024	0.0258	0.0213
531	-0.0041	-0.0048	-0.0031	-0.0075	-0.0289		531	0.0241	0.0258	0.0214
532	-0.0042	-0.0048	-0.003	-0.0076	-0.029		532	0.0242	0.026	0.0214
533	-0.0042	-0.0048	-0.003	-0.0075	-0.029		533	0.0242	0.026	0.0215
534	-0.0042	-0.0048	-0.0031	-0.0076	-0.029		534	0.0242	0.0259	0.0214
535	-0.0042	-0.0048	-0.0031	-0.0076	-0.0291		535	0.0243	0.026	0.0215
536	-0.0042	-0.0049	-0.0031	-0.0076	-0.029		536	0.0241	0.0259	0.0214
537	-0.0042	-0.0049	-0.0032	-0.0076	-0.029		537	0.0241	0.0258	0.0214
538	-0.0042	-0.0049	-0.0031	-0.0076	-0.0289		538	0.024	0.0258	0.0213
539	-0.0041	-0.0048	-0.0031	-0.0075	-0.0289		539	0.0241	0.0258	0.0214
540	-0.0041	-0.0049	-0.003	-0.0076	-0.0289		540	0.024	0.0259	0.0213
541	-0.0042	-0.0049	-0.003	-0.0076	-0.029		541	0.0241	0.026	0.0214
542	-0.0042	-0.0049	-0.0031	-0.0076	-0.029		542	0.0241	0.0259	0.0214
543	-0.0041	-0.0049	-0.0031	-0.0075	-0.0291		543	0.0242	0.026	0.0216
544	-0.0042	-0.0049	-0.0031	-0.0076	-0.0294		544	0.0245	0.0263	0.0218
545	-0.0042	-0.0049	-0.0031	-0.0075	-0.0294		545	0.0245	0.0263	0.0219
546	-0.0042	-0.0049	-0.0031	-0.0076	-0.0296		546	0.0247	0.0265	0.022
547	-0.0042	-0.0049	-0.0032	-0.0075	-0.0296		547	0.0247	0.0264	0.0221
548	-0.0042	-0.0049	-0.0032	-0.0075	-0.0296		548	0.0247	0.0264	0.0221
549	-0.0042	-0.0049	-0.0032	-0.0075	-0.0295		549	0.0246	0.0263	0.022
550	-0.0042	-0.0049	-0.0033	-0.0075	-0.0294		550	0.0245	0.0261	0.0219

## Sheet: .08 mM
nm	pH 6	pH 10.5	pH 11	pH 12	pH 13		nm	pH 10.5-13	pH 11-13	pH 12-13
230	0.7426	0.7406	0.6741	0.6916	0.6937		230	0.0469	-0.0196	-0.0021		nm	A	B	C
231	0.7225	0.7198	0.6559	0.6731	0.6748		231	0.045	-0.0189	-0.0017		422	-1.2251	-0.897	-0.1074
232	0.7007	0.698	0.6364	0.6525	0.6536		232	0.0444	-0.0172	-0.0011		316	0.4123	0.2666	0.0378
233	0.6804	0.6765	0.6173	0.6324	0.6327		233	0.0438	-0.0154	-0.0003			1.6374	1.1636	0.1452
234	0.6578	0.6532	0.5958	0.6083	0.6079		234	0.0453	-0.0121	0.0004
235	0.6384	0.6333	0.5769	0.5868	0.5854		235	0.0479	-0.0085	0.0014
236	0.6205	0.6139	0.5582	0.5658	0.5634		236	0.0505	-0.0052	0.0024
237	0.601	0.5931	0.5381	0.5413	0.5381		237	0.055	0	0.0032
238	0.5863	0.5765	0.521	0.5201	0.5157		238	0.0608	0.0053	0.0044
239	0.5724	0.561	0.506	0.5001	0.4944		239	0.0666	0.0116	0.0057
240	0.5583	0.5459	0.4892	0.4781	0.4714		240	0.0745	0.0178	0.0067
241	0.547	0.5328	0.475	0.4587	0.4512		241	0.0816	0.0238	0.0075
242	0.5352	0.5199	0.4614	0.4397	0.4308		242	0.0891	0.0306	0.0089
243	0.5244	0.5081	0.449	0.4222	0.412		243	0.0961	0.037	0.0102
244	0.5152	0.4972	0.4366	0.4054	0.3946		244	0.1026	0.042	0.0108
245	0.506	0.4864	0.4256	0.3889	0.3767		245	0.1097	0.0489	0.0122
246	0.4984	0.4776	0.4155	0.3736	0.3607		246	0.1169	0.0548	0.0129
247	0.4921	0.4702	0.4066	0.3597	0.3455		247	0.1247	0.0611	0.0142
248	0.4873	0.4635	0.3983	0.3455	0.3301		248	0.1334	0.0682	0.0154
249	0.4838	0.4587	0.3914	0.3335	0.3174		249	0.1413	0.074	0.0161
250	0.4809	0.4541	0.3854	0.3214	0.3042		250	0.1499	0.0812	0.0172
251	0.4784	0.4506	0.3799	0.3114	0.2935		251	0.1571	0.0864	0.0179
252	0.4761	0.447	0.3749	0.3021	0.2832		252	0.1638	0.0917	0.0189
253	0.4729	0.4425	0.3694	0.2921	0.272		253	0.1705	0.0974	0.0201
254	0.4695	0.4383	0.3641	0.2836	0.2636		254	0.1747	0.1005	0.02
255	0.4657	0.4335	0.3589	0.2752	0.2551		255	0.1784	0.1038	0.0201
256	0.46	0.4271	0.3521	0.2661	0.2455		256	0.1816	0.1066	0.0206
257	0.4543	0.4215	0.3461	0.2583	0.237		257	0.1845	0.1091	0.0213
258	0.4464	0.4134	0.3383	0.2496	0.2289		258	0.1845	0.1094	0.0207
259	0.4385	0.406	0.3313	0.2423	0.2215		259	0.1845	0.1098	0.0208
260	0.4294	0.3974	0.3237	0.2361	0.2155		260	0.1819	0.1082	0.0206
261	0.4184	0.3874	0.3152	0.2301	0.2105		261	0.1769	0.1047	0.0196
262	0.4076	0.3779	0.3075	0.2262	0.207		262	0.1709	0.1005	0.0192
263	0.3948	0.3672	0.2996	0.2226	0.2047		263	0.1625	0.0949	0.0179
264	0.3826	0.3575	0.2927	0.2205	0.2042		264	0.1533	0.0885	0.0163
265	0.3712	0.3469	0.2858	0.2199	0.2044		265	0.1425	0.0814	0.0155
266	0.3577	0.3368	0.2788	0.22	0.206		266	0.1308	0.0728	0.014
267	0.346	0.3277	0.2731	0.2209	0.2086		267	0.1191	0.0645	0.0123
268	0.3335	0.3179	0.2676	0.223	0.2122		268	0.1057	0.0554	0.0108
269	0.3225	0.3095	0.2627	0.2255	0.2159		269	0.0936	0.0468	0.0096
270	0.3131	0.3023	0.2589	0.228	0.2201		270	0.0822	0.0388	0.0079
271	0.3029	0.2949	0.2551	0.2317	0.2252		271	0.0697	0.0299	0.0065
272	0.2956	0.2893	0.2526	0.2352	0.2301		272	0.0592	0.0225	0.0051
273	0.2895	0.2854	0.2509	0.2399	0.2357		273	0.0497	0.0152	0.0042
274	0.2855	0.2825	0.251	0.2438	0.2404		274	0.0421	0.0106	0.0034
275	0.2826	0.2816	0.2513	0.2483	0.2458		275	0.0358	0.0055	0.0025
276	0.2824	0.2818	0.2529	0.2533	0.2513		276	0.0305	0.0016	0.002
277	0.2837	0.2842	0.2563	0.258	0.2562		277	0.028	0.0001	0.0018
278	0.2872	0.2876	0.26	0.263	0.2616		278	0.026	-0.0016	0.0014
279	0.2926	0.2919	0.2645	0.2672	0.2656		279	0.0263	-0.0011	0.0016
280	0.2986	0.2977	0.2694	0.2716	0.2697		280	0.028	-0.0003	0.0019
281	0.307	0.3056	0.2764	0.2756	0.2734		281	0.0322	0.003	0.0022
282	0.3161	0.3134	0.2827	0.2788	0.2766		282	0.0368	0.0061	0.0022
283	0.3272	0.3227	0.2903	0.2827	0.2795		283	0.0432	0.0108	0.0032
284	0.3385	0.3322	0.2972	0.2857	0.2819		284	0.0503	0.0153	0.0038
285	0.3498	0.3416	0.3045	0.2879	0.2838		285	0.0578	0.0207	0.0041
286	0.3645	0.3535	0.3126	0.2897	0.2844		286	0.0691	0.0282	0.0053
287	0.3777	0.3647	0.3205	0.291	0.2846		287	0.0801	0.0359	0.0064
288	0.3926	0.3766	0.3288	0.2922	0.2842		288	0.0924	0.0446	0.008
289	0.4078	0.3884	0.337	0.2923	0.283		289	0.1054	0.054	0.0093
290	0.422	0.4003	0.3449	0.2921	0.2812		290	0.1191	0.0637	0.0109
291	0.4383	0.4125	0.353	0.2913	0.2791		291	0.1334	0.0739	0.0122
292	0.4542	0.4249	0.3602	0.2898	0.2762		292	0.1487	0.084	0.0136
293	0.4715	0.4379	0.3689	0.2889	0.2732		293	0.1647	0.0957	0.0157
294	0.4868	0.4501	0.3767	0.2874	0.2701		294	0.18	0.1066	0.0173
295	0.5041	0.4639	0.3848	0.2854	0.2664		295	0.1975	0.1184	0.019
296	0.5205	0.4768	0.3927	0.2833	0.2628		296	0.214	0.1299	0.0205
297	0.5361	0.4881	0.4001	0.2815	0.2592		297	0.2289	0.1409	0.0223
298	0.5532	0.5019	0.4083	0.2796	0.2555		298	0.2464	0.1528	0.0241
299	0.5691	0.514	0.4161	0.2776	0.2522		299	0.2618	0.1639	0.0254
300	0.5863	0.5272	0.4245	0.2762	0.249		300	0.2782	0.1755	0.0272
301	0.6016	0.5388	0.4318	0.275	0.2463		301	0.2925	0.1855	0.0287
302	0.6154	0.5503	0.4388	0.2739	0.2437		302	0.3066	0.1951	0.0302
303	0.6305	0.5623	0.4464	0.273	0.2412		303	0.3211	0.2052	0.0318
304	0.6441	0.5728	0.4535	0.2725	0.2397		304	0.3331	0.2138	0.0328
305	0.658	0.5846	0.4607	0.272	0.2382		305	0.3464	0.2225	0.0338
306	0.6692	0.5937	0.4667	0.2717	0.2375		306	0.3562	0.2292	0.0342
307	0.6822	0.6028	0.4737	0.2722	0.2371		307	0.3657	0.2366	0.0351
308	0.6927	0.6129	0.4795	0.2729	0.2364		308	0.3765	0.2431	0.0365
309	0.7019	0.6212	0.4852	0.2739	0.2372		309	0.384	0.248	0.0367
310	0.7119	0.6282	0.4907	0.2741	0.2372		310	0.391	0.2535	0.0369
311	0.7205	0.636	0.4956	0.2758	0.2377		311	0.3983	0.2579	0.0381
312	0.7285	0.6423	0.5002	0.2769	0.2388		312	0.4035	0.2614	0.0381
313	0.7351	0.6475	0.5028	0.278	0.24		313	0.4075	0.2628	0.038
314	0.7386	0.6508	0.5058	0.2788	0.2405		314	0.4103	0.2653	0.0383
315	0.7422	0.6548	0.5072	0.2789	0.2414		315	0.4134	0.2658	0.0375
316	0.7426	0.6542	0.5085	0.2797	0.2419		316	0.4123	0.2666	0.0378
317	0.7422	0.654	0.5076	0.2793	0.2423		317	0.4117	0.2653	0.037
318	0.7394	0.6529	0.5061	0.279	0.2422		318	0.4107	0.2639	0.0368
319	0.737	0.6502	0.5038	0.2785	0.2425		319	0.4077	0.2613	0.036
320	0.733	0.6471	0.5023	0.2779	0.2422		320	0.4049	0.2601	0.0357
321	0.7235	0.6389	0.4966	0.2751	0.2362		321	0.4027	0.2604	0.0389
322	0.7169	0.6335	0.4918	0.2733	0.2349		322	0.3986	0.2569	0.0384
323	0.7089	0.6279	0.4869	0.2709	0.2333		323	0.3946	0.2536	0.0376
324	0.7016	0.6209	0.4815	0.2688	0.2314		324	0.3895	0.2501	0.0374
325	0.6934	0.6147	0.477	0.2667	0.2292		325	0.3855	0.2478	0.0375
326	0.6849	0.6062	0.4705	0.2629	0.2266		326	0.3796	0.2439	0.0363
327	0.6768	0.5995	0.4647	0.2596	0.2234		327	0.3761	0.2413	0.0362
328	0.6678	0.59	0.4585	0.2554	0.2198		328	0.3702	0.2387	0.0356
329	0.6575	0.5835	0.4518	0.2506	0.2152		329	0.3683	0.2366	0.0354
330	0.649	0.5739	0.4439	0.2456	0.2105		330	0.3634	0.2334	0.0351
331	0.6391	0.5661	0.438	0.2407	0.2057		331	0.3604	0.2323	0.035
332	0.6285	0.5568	0.4297	0.2356	0.1998		332	0.357	0.2299	0.0358
333	0.6185	0.5484	0.4216	0.2299	0.1952		333	0.3532	0.2264	0.0347
334	0.6081	0.539	0.4143	0.2244	0.1891		334	0.3499	0.2252	0.0353
335	0.598	0.5285	0.4067	0.2195	0.1847		335	0.3438	0.222	0.0348
336	0.5874	0.5198	0.3988	0.2145	0.1794		336	0.3404	0.2194	0.0351
337	0.5756	0.5091	0.3905	0.2093	0.1751		337	0.334	0.2154	0.0342
338	0.5647	0.4985	0.3835	0.2057	0.1711		338	0.3274	0.2124	0.0346
339	0.5514	0.488	0.3747	0.2019	0.1681		339	0.3199	0.2066	0.0338
340	0.5405	0.4786	0.3673	0.1992	0.1656		340	0.313	0.2017	0.0336
341	0.5273	0.4682	0.3592	0.1968	0.1636		341	0.3046	0.1956	0.0332
342	0.5145	0.4575	0.3522	0.1949	0.1628		342	0.2947	0.1894	0.0321
343	0.5007	0.4468	0.3453	0.194	0.1624		343	0.2844	0.1829	0.0316
344	0.4881	0.4373	0.3381	0.1939	0.1635		344	0.2738	0.1746	0.0304
345	0.474	0.4261	0.3304	0.1943	0.1649		345	0.2612	0.1655	0.0294
346	0.4614	0.4171	0.325	0.1954	0.1672		346	0.2499	0.1578	0.0282
347	0.4478	0.4063	0.3181	0.1974	0.1701		347	0.2362	0.148	0.0273
348	0.4347	0.3963	0.3133	0.1996	0.1744		348	0.2219	0.1389	0.0252
349	0.4221	0.3877	0.308	0.2027	0.1779		349	0.2098	0.1301	0.0248
350	0.4088	0.378	0.3025	0.2066	0.1837		350	0.1943	0.1188	0.0229
351	0.3961	0.3686	0.2975	0.2108	0.1895		351	0.1791	0.108	0.0213
352	0.3821	0.3601	0.2927	0.2159	0.1962		352	0.1639	0.0965	0.0197
353	0.37	0.3519	0.2889	0.2211	0.2032		353	0.1487	0.0857	0.0179
354	0.3574	0.3425	0.2845	0.2264	0.2106		354	0.1319	0.0739	0.0158
355	0.3501	0.3378	0.2829	0.2304	0.2149		355	0.1229	0.068	0.0155
356	0.3288	0.3256	0.2769	0.2416	0.2289		356	0.0967	0.048	0.0127
357	0.3174	0.3174	0.2745	0.249	0.2389		357	0.0785	0.0356	0.0101
358	0.3043	0.3095	0.2712	0.2568	0.2494		358	0.0601	0.0218	0.0074
359	0.2928	0.301	0.2691	0.2648	0.2595		359	0.0415	0.0096	0.0053
360	0.2796	0.2946	0.2661	0.2749	0.2719		360	0.0227	-0.0058	0.003
361	0.2686	0.2872	0.2642	0.2832	0.2827		361	0.0045	-0.0185	0.0005
362	0.2562	0.2796	0.2626	0.2945	0.2958		362	-0.0162	-0.0332	-0.0013
363	0.2451	0.2735	0.262	0.3055	0.3078		363	-0.0343	-0.0458	-0.0023
364	0.2333	0.2682	0.2602	0.317	0.3222		364	-0.054	-0.062	-0.0052
365	0.2239	0.2615	0.2597	0.3276	0.3355		365	-0.074	-0.0758	-0.0079
366	0.2118	0.2563	0.2595	0.3402	0.3513		366	-0.095	-0.0918	-0.0111
367	0.2026	0.2515	0.2605	0.3534	0.366		367	-0.1145	-0.1055	-0.0126
368	0.1919	0.2464	0.2612	0.3665	0.3824		368	-0.136	-0.1212	-0.0159
369	0.1824	0.2421	0.2622	0.3802	0.3979		369	-0.1558	-0.1357	-0.0177
370	0.1728	0.2377	0.2631	0.3962	0.4158		370	-0.1781	-0.1527	-0.0196
371	0.1637	0.2337	0.2651	0.4113	0.4319		371	-0.1982	-0.1668	-0.0206
372	0.1544	0.23	0.2676	0.4269	0.4528		372	-0.2228	-0.1852	-0.0259
373	0.1464	0.226	0.2701	0.443	0.4716		373	-0.2456	-0.2015	-0.0286
374	0.1378	0.2236	0.2731	0.46	0.4916		374	-0.268	-0.2185	-0.0316
375	0.1296	0.2205	0.2766	0.4764	0.5112		375	-0.2907	-0.2346	-0.0348
376	0.1219	0.2179	0.2804	0.4966	0.5332		376	-0.3153	-0.2528	-0.0366
377	0.1155	0.2159	0.2848	0.5143	0.5535		377	-0.3376	-0.2687	-0.0392
378	0.1074	0.2144	0.2899	0.5346	0.5764		378	-0.362	-0.2865	-0.0418
379	0.1008	0.2129	0.2946	0.5544	0.5982		379	-0.3853	-0.3036	-0.0438
380	0.0942	0.2118	0.2997	0.5746	0.622		380	-0.4102	-0.3223	-0.0474
381	0.0883	0.2112	0.3062	0.5957	0.6471		381	-0.4359	-0.3409	-0.0514
382	0.0827	0.211	0.3123	0.6172	0.6711		382	-0.4601	-0.3588	-0.0539
383	0.0772	0.2111	0.3183	0.6392	0.6954		383	-0.4843	-0.3771	-0.0562
384	0.0713	0.2106	0.3261	0.6628	0.7224		384	-0.5118	-0.3963	-0.0596
385	0.0666	0.2112	0.3336	0.6852	0.7485		385	-0.5373	-0.4149	-0.0633
386	0.0623	0.2121	0.341	0.7096	0.7741		386	-0.562	-0.4331	-0.0645
387	0.0575	0.2124	0.3485	0.7329	0.7997		387	-0.5873	-0.4512	-0.0668
388	0.0531	0.2139	0.3571	0.7575	0.8281		388	-0.6142	-0.471	-0.0706
389	0.0493	0.2152	0.3652	0.78	0.854		389	-0.6388	-0.4888	-0.074
390	0.0452	0.2169	0.374	0.8064	0.882		390	-0.6651	-0.508	-0.0756
391	0.0418	0.2184	0.3828	0.8302	0.9087		391	-0.6903	-0.5259	-0.0785
392	0.0382	0.2199	0.3913	0.8561	0.9364		392	-0.7165	-0.5451	-0.0803
393	0.0352	0.2219	0.4001	0.8801	0.9648		393	-0.7429	-0.5647	-0.0847
394	0.032	0.2241	0.41	0.9059	0.9933		394	-0.7692	-0.5833	-0.0874
395	0.0293	0.2261	0.4193	0.93	1.019		395	-0.7929	-0.5997	-0.089
396	0.0266	0.2285	0.4288	0.9571	1.0471		396	-0.8186	-0.6183	-0.09
397	0.024	0.2308	0.4379	0.9809	1.0738		397	-0.843	-0.6359	-0.0929
398	0.0217	0.233	0.4479	1.0061	1.1025		398	-0.8695	-0.6546	-0.0964
399	0.0192	0.2359	0.4572	1.031	1.1293		399	-0.8934	-0.6721	-0.0983
400	0.0172	0.2389	0.4672	1.0554	1.1567		400	-0.9178	-0.6895	-0.1013
401	0.0154	0.2409	0.4763	1.0812	1.1832		401	-0.9423	-0.7069	-0.102
402	0.0134	0.2438	0.486	1.1062	1.2104		402	-0.9666	-0.7244	-0.1042
403	0.012	0.2468	0.4955	1.1319	1.2391		403	-0.9923	-0.7436	-0.1072
404	0.0105	0.2489	0.5046	1.1537	1.2589		404	-1.01	-0.7543	-0.1052
405	0.0091	0.2515	0.5135	1.1754	1.2845		405	-1.033	-0.771	-0.1091
406	0.0077	0.2541	0.5223	1.1952	1.3072		406	-1.0531	-0.7849	-0.112
407	0.0066	0.2564	0.5309	1.2181	1.3314		407	-1.075	-0.8005	-0.1133
408	0.0057	0.2586	0.5381	1.2392	1.35		408	-1.0914	-0.8119	-0.1108
409	0.0048	0.2607	0.5469	1.2581	1.3729		409	-1.1122	-0.826	-0.1148
410	0.0041	0.2625	0.5535	1.2748	1.3917		410	-1.1292	-0.8382	-0.1169
411	0.0032	0.2643	0.5603	1.2942	1.4077		411	-1.1434	-0.8474	-0.1135
412	0.0025	0.2659	0.5667	1.3099	1.4228		412	-1.1569	-0.8561	-0.1129
413	0.0018	0.267	0.5721	1.3224	1.4371		413	-1.1701	-0.865	-0.1147
414	0.0014	0.2678	0.5749	1.3292	1.4461		414	-1.1783	-0.8712	-0.1169
415	-0.001	0.2685	0.5815	1.3456	1.4607		415	-1.1922	-0.8792	-0.1151
416	-0.0015	0.269	0.5855	1.3596	1.472		416	-1.203	-0.8865	-0.1124
417	-0.0021	0.2695	0.589	1.3644	1.4823		417	-1.2128	-0.8933	-0.1179
418	-0.0027	0.2696	0.5922	1.3757	1.4901		418	-1.2205	-0.8979	-0.1144
419	-0.003	0.2695	0.5934	1.3775	1.4934		419	-1.2239	-0.9	-0.1159
420	-0.0032	0.2691	0.5953	1.3804	1.4944		420	-1.2253	-0.8991	-0.114
421	-0.0038	0.2685	0.5959	1.3852	1.498		421	-1.2295	-0.9021	-0.1128
422	-0.0041	0.2678	0.5959	1.3855	1.4929		422	-1.2251	-0.897	-0.1074
423	-0.0042	0.2667	0.5955	1.3851	1.4934		423	-1.2267	-0.8979	-0.1083
424	-0.0045	0.2651	0.5939	1.3813	1.4894		424	-1.2243	-0.8955	-0.1081
425	-0.0047	0.2633	0.5917	1.3774	1.4852		425	-1.2219	-0.8935	-0.1078
426	-0.0051	0.2615	0.5898	1.3731	1.4754		426	-1.2139	-0.8856	-0.1023
427	-0.0053	0.2593	0.5859	1.3639	1.4674		427	-1.2081	-0.8815	-0.1035
428	-0.0053	0.2568	0.5824	1.3543	1.4565		428	-1.1997	-0.8741	-0.1022
429	-0.0058	0.254	0.5778	1.3462	1.4425		429	-1.1885	-0.8647	-0.0963
430	-0.0058	0.2511	0.5728	1.3325	1.4269		430	-1.1758	-0.8541	-0.0944
431	-0.0061	0.2478	0.5662	1.3188	1.4111		431	-1.1633	-0.8449	-0.0923
432	-0.0062	0.2442	0.5596	1.3045	1.3929		432	-1.1487	-0.8333	-0.0884
433	-0.0062	0.2404	0.5527	1.2878	1.3756		433	-1.1352	-0.8229	-0.0878
434	-0.0065	0.2366	0.5445	1.2699	1.3518		434	-1.1152	-0.8073	-0.0819
435	-0.0065	0.2329	0.5369	1.253	1.3312		435	-1.0983	-0.7943	-0.0782
436	-0.0067	0.228	0.5271	1.2306	1.3076		436	-1.0796	-0.7805	-0.077
437	-0.0067	0.2239	0.5183	1.2105	1.2839		437	-1.06	-0.7656	-0.0734
438	-0.0068	0.2189	0.5082	1.1864	1.257		438	-1.0381	-0.7488	-0.0706
439	-0.007	0.2138	0.4972	1.1609	1.2276		439	-1.0138	-0.7304	-0.0667
440	-0.0071	0.209	0.4874	1.1377	1.2021		440	-0.9931	-0.7147	-0.0644
441	-0.0071	0.204	0.4758	1.1109	1.1738		441	-0.9698	-0.698	-0.0629
442	-0.0072	0.1987	0.4644	1.086	1.1437		442	-0.945	-0.6793	-0.0577
443	-0.0073	0.1931	0.4522	1.0571	1.1118		443	-0.9187	-0.6596	-0.0547
444	-0.0072	0.1876	0.4397	1.027	1.0789		444	-0.8913	-0.6392	-0.0519
445	-0.0072	0.1819	0.4275	1.0003	1.0485		445	-0.8666	-0.621	-0.0482
446	-0.0073	0.1762	0.4144	0.9698	1.0151		446	-0.8389	-0.6007	-0.0453
447	-0.0074	0.171	0.4024	0.9406	0.984		447	-0.813	-0.5816	-0.0434
448	-0.0074	0.1647	0.3885	0.909	0.948		448	-0.7833	-0.5595	-0.039
449	-0.0073	0.1588	0.3749	0.8774	0.9135		449	-0.7547	-0.5386	-0.0361
450	-0.0073	0.1535	0.3624	0.8481	0.8817		450	-0.7282	-0.5193	-0.0336
451	-0.0073	0.1472	0.3483	0.8154	0.8457		451	-0.6985	-0.4974	-0.0303
452	-0.0074	0.1417	0.3357	0.7858	0.8136		452	-0.6719	-0.4779	-0.0278
453	-0.0075	0.1359	0.322	0.7545	0.7791		453	-0.6432	-0.4571	-0.0246
454	-0.0073	0.1296	0.3079	0.7215	0.7434		454	-0.6138	-0.4355	-0.0219
455	-0.0074	0.1243	0.2953	0.6928	0.7117		455	-0.5874	-0.4164	-0.0189
456	-0.0074	0.1186	0.282	0.6612	0.6782		456	-0.5596	-0.3962	-0.017
457	-0.0074	0.1131	0.2695	0.6322	0.6465		457	-0.5334	-0.377	-0.0143
458	-0.0075	0.1075	0.2564	0.6011	0.6135		458	-0.506	-0.3571	-0.0124
459	-0.0075	0.1019	0.2435	0.5714	0.5805		459	-0.4786	-0.337	-0.0091
460	-0.0075	0.0968	0.2313	0.5429	0.5503		460	-0.4535	-0.319	-0.0074
461	-0.0075	0.0915	0.2188	0.5139	0.5185		461	-0.427	-0.2997	-0.0046
462	-0.0077	0.0868	0.2075	0.4883	0.4903		462	-0.4035	-0.2828	-0.002
463	-0.0078	0.0815	0.1952	0.4594	0.4592		463	-0.3777	-0.264	0.0002
464	-0.0081	0.0766	0.1834	0.4322	0.4295		464	-0.3529	-0.2461	0.0027
465	-0.0082	0.0723	0.1733	0.4084	0.4038		465	-0.3315	-0.2305	0.0046
466	-0.0082	0.0675	0.1621	0.382	0.3751		466	-0.3076	-0.213	0.0069
467	-0.0084	0.0634	0.1524	0.3593	0.3509		467	-0.2875	-0.1985	0.0084
468	-0.0084	0.0591	0.1424	0.3357	0.3257		468	-0.2666	-0.1833	0.01
469	-0.0084	0.0549	0.1323	0.312	0.3007		469	-0.2458	-0.1684	0.0113
470	-0.0084	0.0512	0.1235	0.2917	0.2792		470	-0.228	-0.1557	0.0125
471	-0.0083	0.0474	0.1146	0.2707	0.2571		471	-0.2097	-0.1425	0.0136
472	-0.0083	0.0437	0.1055	0.2496	0.235		472	-0.1913	-0.1295	0.0146
473	-0.0082	0.0405	0.0979	0.2317	0.2163		473	-0.1758	-0.1184	0.0154
474	-0.0082	0.0371	0.0898	0.213	0.1968		474	-0.1597	-0.107	0.0162
475	-0.0081	0.0341	0.0825	0.196	0.179		475	-0.1449	-0.0965	0.017
476	-0.008	0.0309	0.075	0.1785	0.1607		476	-0.1298	-0.0857	0.0178
477	-0.008	0.028	0.068	0.1621	0.1437		477	-0.1157	-0.0757	0.0184
478	-0.008	0.0254	0.0617	0.1474	0.1283		478	-0.1029	-0.0666	0.0191
479	-0.008	0.0227	0.0551	0.1322	0.1126		479	-0.0899	-0.0575	0.0196
480	-0.008	0.0202	0.0492	0.1183	0.0981		480	-0.0779	-0.0489	0.0202
481	-0.008	0.018	0.0439	0.1058	0.0852		481	-0.0672	-0.0413	0.0206
482	-0.008	0.0158	0.0385	0.0933	0.0722		482	-0.0564	-0.0337	0.0211
483	-0.0079	0.0138	0.0336	0.082	0.0605		483	-0.0467	-0.0269	0.0215
484	-0.0079	0.012	0.0293	0.0721	0.0502		484	-0.0382	-0.0209	0.0219
485	-0.0079	0.0103	0.0252	0.0622	0.0401		485	-0.0298	-0.0149	0.0221
486	-0.0079	0.0088	0.0215	0.0536	0.0312		486	-0.0224	-0.0097	0.0224
487	-0.008	0.0074	0.0184	0.0462	0.0236		487	-0.0162	-0.0052	0.0226
488	-0.0078	0.0062	0.0153	0.0391	0.0164		488	-0.0102	-0.0011	0.0227
489	-0.0079	0.0051	0.0127	0.0329	0.0101		489	-0.005	0.0026	0.0228
490	-0.0079	0.0041	0.0105	0.0278	0.0048		490	-0.0007	0.0057	0.023
491	-0.0079	0.0032	0.0084	0.023	0		491	0.0032	0.0084	0.023
492	-0.0079	0.0026	0.0069	0.0193	-0.0038		492	0.0064	0.0107	0.0231
493	-0.0079	0.0019	0.0052	0.0156	-0.0077		493	0.0096	0.0129	0.0233
494	-0.0078	0.0013	0.0039	0.0125	-0.0108		494	0.0121	0.0147	0.0233
495	-0.0078	0.001	0.0029	0.0101	-0.0133		495	0.0143	0.0162	0.0234
496	-0.0078	0.0005	0.0018	0.0078	-0.0157		496	0.0162	0.0175	0.0235
497	-0.0079	0.0002	0.0009	0.0057	-0.0178		497	0.018	0.0187	0.0235
498	-0.0078	-0.0001	0.0004	0.0042	-0.0193		498	0.0192	0.0197	0.0235
499	-0.0078	-0.0004	-0.0004	0.0027	-0.0209		499	0.0205	0.0205	0.0236
500	-0.0079	-0.0006	-0.0009	0.0014	-0.0222		500	0.0216	0.0213	0.0236
501	-0.0078	-0.0008	-0.0014	0.0003	-0.0234		501	0.0226	0.022	0.0237
502	-0.0078	-0.001	-0.0018	-0.0006	-0.0243		502	0.0233	0.0225	0.0237
503	-0.0078	-0.0011	-0.002	-0.0015	-0.0252		503	0.0241	0.0232	0.0237
504	-0.0078	-0.0013	-0.0024	-0.0021	-0.0258		504	0.0245	0.0234	0.0237
505	-0.0078	-0.0014	-0.0026	-0.0027	-0.0264		505	0.025	0.0238	0.0237
506	-0.0078	-0.0015	-0.0028	-0.0031	-0.0269		506	0.0254	0.0241	0.0238
507	-0.0077	-0.0016	-0.003	-0.0036	-0.0273		507	0.0257	0.0243	0.0237
508	-0.0077	-0.0016	-0.0032	-0.004	-0.0277		508	0.0261	0.0245	0.0237
509	-0.0078	-0.0017	-0.0033	-0.0043	-0.0281		509	0.0264	0.0248	0.0238
510	-0.0078	-0.0017	-0.0034	-0.0046	-0.0284		510	0.0267	0.025	0.0238
511	-0.0077	-0.0019	-0.0036	-0.0048	-0.0286		511	0.0267	0.025	0.0238
512	-0.0078	-0.0019	-0.0037	-0.0051	-0.0288		512	0.0269	0.0251	0.0237
513	-0.0079	-0.0019	-0.0037	-0.0053	-0.0289		513	0.027	0.0252	0.0236
514	-0.0078	-0.0019	-0.0038	-0.0055	-0.0291		514	0.0272	0.0253	0.0236
515	-0.0078	-0.002	-0.0038	-0.0056	-0.0293		515	0.0273	0.0255	0.0237
516	-0.0078	-0.002	-0.0039	-0.0058	-0.0294		516	0.0274	0.0255	0.0236
517	-0.0079	-0.0021	-0.004	-0.0059	-0.0295		517	0.0274	0.0255	0.0236
518	-0.0078	-0.0021	-0.004	-0.0059	-0.0296		518	0.0275	0.0256	0.0237
519	-0.0078	-0.0021	-0.004	-0.006	-0.0298		519	0.0277	0.0258	0.0238
520	-0.0078	-0.0021	-0.004	-0.0061	-0.0298		520	0.0277	0.0258	0.0237
521	-0.0078	-0.0021	-0.004	-0.0061	-0.0299		521	0.0278	0.0259	0.0238
522	-0.0078	-0.0021	-0.0041	-0.0062	-0.0299		522	0.0278	0.0258	0.0237
523	-0.0079	-0.0021	-0.0041	-0.0063	-0.03		523	0.0279	0.0259	0.0237
524	-0.0079	-0.0022	-0.0041	-0.0064	-0.03		524	0.0278	0.0259	0.0236
525	-0.0078	-0.0022	-0.0041	-0.0063	-0.0301		525	0.0279	0.026	0.0238
526	-0.0078	-0.0022	-0.0042	-0.0064	-0.03		526	0.0278	0.0258	0.0236
527	-0.0078	-0.0022	-0.0042	-0.0065	-0.0301		527	0.0279	0.0259	0.0236
528	-0.0078	-0.0022	-0.0042	-0.0065	-0.0302		528	0.028	0.026	0.0237
529	-0.0077	-0.0021	-0.0042	-0.0066	-0.0302		529	0.0281	0.026	0.0236
530	-0.0078	-0.0022	-0.0042	-0.0066	-0.0302		530	0.028	0.026	0.0236
531	-0.0078	-0.0022	-0.0042	-0.0066	-0.0303		531	0.0281	0.0261	0.0237
532	-0.0078	-0.0022	-0.0042	-0.0066	-0.0304		532	0.0282	0.0262	0.0238
533	-0.0078	-0.0023	-0.0043	-0.0067	-0.0304		533	0.0281	0.0261	0.0237
534	-0.0078	-0.0022	-0.0043	-0.0066	-0.0304		534	0.0282	0.0261	0.0238
535	-0.0078	-0.0022	-0.0042	-0.0066	-0.0305		535	0.0283	0.0263	0.0239
536	-0.0078	-0.0022	-0.0042	-0.0067	-0.0304		536	0.0282	0.0262	0.0237
537	-0.0078	-0.0022	-0.0042	-0.0067	-0.0304		537	0.0282	0.0262	0.0237
538	-0.0079	-0.0022	-0.0042	-0.0067	-0.0304		538	0.0282	0.0262	0.0237
539	-0.0078	-0.0022	-0.0042	-0.0067	-0.0304		539	0.0282	0.0262	0.0237
540	-0.0078	-0.0023	-0.0042	-0.0067	-0.0304		540	0.0281	0.0262	0.0237
541	-0.0078	-0.0023	-0.0043	-0.0068	-0.0304		541	0.0281	0.0261	0.0236
542	-0.0078	-0.0023	-0.0042	-0.0068	-0.0304		542	0.0281	0.0262	0.0236
543	-0.0078	-0.0023	-0.0042	-0.0068	-0.0306		543	0.0283	0.0264	0.0238
544	-0.0079	-0.0023	-0.0042	-0.0068	-0.0308		544	0.0285	0.0266	0.024
545	-0.0079	-0.0023	-0.0043	-0.0069	-0.0309		545	0.0286	0.0266	0.024
546	-0.008	-0.0023	-0.0042	-0.0069	-0.031		546	0.0287	0.0268	0.0241
547	-0.0079	-0.0023	-0.0042	-0.0069	-0.031		547	0.0287	0.0268	0.0241
548	-0.0079	-0.0023	-0.0042	-0.007	-0.031		548	0.0287	0.0268	0.024
549	-0.0079	-0.0023	-0.0042	-0.007	-0.031		549	0.0287	0.0268	0.024
550	-0.008	-0.0023	-0.0042	-0.007	-0.0309		550	0.0286	0.0267	0.0239

## Sheet: 0.1 mM
nm	pH 6	pH 10.5	pH 11	pH 12	pH 13		nm	pH 10.5-13	pH 11-13	pH 12-13
230	0.9378	0.9153	0.8651	0.8655	0.8552		230	0.0601	0.0099	0.0103		nm	A	B	C
231	0.9123	0.8909	0.8413	0.8421	0.8326		231	0.0583	0.0087	0.0095		422	-1.5198	-1.1086	-0.1164
232	0.8847	0.8628	0.8155	0.8159	0.8068		232	0.056	0.0087	0.0091		316	0.5172	0.3479	0.0493
233	0.8597	0.8373	0.7917	0.7913	0.7819		233	0.0554	0.0098	0.0094			2.037	1.4565	0.1657
234	0.8315	0.8087	0.7634	0.7608	0.7514		234	0.0573	0.012	0.0094
235	0.8072	0.7838	0.7388	0.7341	0.7241		235	0.0597	0.0147	0.01
236	0.7838	0.7603	0.7152	0.7073	0.6969		236	0.0634	0.0183	0.0104
237	0.76	0.7349	0.6893	0.6765	0.6658		237	0.0691	0.0235	0.0107
238	0.7405	0.7139	0.6679	0.6496	0.6387		238	0.0752	0.0292	0.0109
239	0.7238	0.6956	0.6477	0.625	0.6126		239	0.083	0.0351	0.0124
240	0.7054	0.676	0.6266	0.5973	0.5841		240	0.0919	0.0425	0.0132
241	0.6906	0.6597	0.6086	0.5733	0.5596		241	0.1001	0.049	0.0137
242	0.6761	0.6436	0.5906	0.5491	0.534		242	0.1096	0.0566	0.0151
243	0.6632	0.6295	0.5749	0.5272	0.5116		243	0.1179	0.0633	0.0156
244	0.6513	0.6161	0.5595	0.5061	0.4898		244	0.1263	0.0697	0.0163
245	0.6393	0.6032	0.5446	0.485	0.4674		245	0.1358	0.0772	0.0176
246	0.6302	0.5927	0.5313	0.4662	0.4477		246	0.145	0.0836	0.0185
247	0.6223	0.5832	0.52	0.4485	0.4288		247	0.1544	0.0912	0.0197
248	0.616	0.575	0.5098	0.4309	0.4101		248	0.1649	0.0997	0.0208
249	0.6115	0.5693	0.5007	0.4154	0.3941		249	0.1752	0.1066	0.0213
250	0.6077	0.564	0.4921	0.4006	0.3779		250	0.1861	0.1142	0.0227
251	0.605	0.5592	0.4855	0.3879	0.3643		251	0.1949	0.1212	0.0236
252	0.6021	0.5546	0.4793	0.3761	0.3519		252	0.2027	0.1274	0.0242
253	0.5977	0.5491	0.4719	0.3637	0.3385		253	0.2106	0.1334	0.0252
254	0.5938	0.5442	0.4653	0.353	0.3276		254	0.2166	0.1377	0.0254
255	0.589	0.5384	0.4582	0.3424	0.317		255	0.2214	0.1412	0.0254
256	0.5818	0.5307	0.4494	0.331	0.3052		256	0.2255	0.1442	0.0258
257	0.5747	0.5237	0.4418	0.3208	0.2949		257	0.2288	0.1469	0.0259
258	0.5653	0.5143	0.4316	0.3105	0.2843		258	0.23	0.1473	0.0262
259	0.5555	0.5042	0.4227	0.3013	0.2754		259	0.2288	0.1473	0.0259
260	0.5443	0.494	0.4131	0.2933	0.268		260	0.226	0.1451	0.0253
261	0.5305	0.4815	0.4027	0.2858	0.2613		261	0.2202	0.1414	0.0245
262	0.5166	0.4695	0.3928	0.2805	0.257		262	0.2125	0.1358	0.0235
263	0.5012	0.4564	0.3826	0.2765	0.2538		263	0.2026	0.1288	0.0227
264	0.486	0.4443	0.3737	0.274	0.2531		264	0.1912	0.1206	0.0209
265	0.4712	0.4318	0.3649	0.2737	0.2534		265	0.1784	0.1115	0.0203
266	0.4545	0.4186	0.3559	0.2734	0.2551		266	0.1635	0.1008	0.0183
267	0.4401	0.4075	0.3488	0.2749	0.258		267	0.1495	0.0908	0.0169
268	0.4241	0.3947	0.3409	0.2775	0.2624		268	0.1323	0.0785	0.0151
269	0.4108	0.3846	0.335	0.2804	0.2667		269	0.1179	0.0683	0.0137
270	0.3984	0.3759	0.33	0.2842	0.2715		270	0.1044	0.0585	0.0127
271	0.3857	0.3663	0.3251	0.2889	0.2782		271	0.0881	0.0469	0.0107
272	0.3767	0.3598	0.3217	0.2933	0.2839		272	0.0759	0.0378	0.0094
273	0.3683	0.3543	0.3197	0.2988	0.2907		273	0.0636	0.029	0.0081
274	0.3629	0.3511	0.3194	0.3044	0.2966		274	0.0545	0.0228	0.0078
275	0.3597	0.3496	0.3199	0.3106	0.3031		275	0.0465	0.0168	0.0075
276	0.3588	0.3502	0.3222	0.3164	0.3101		276	0.0401	0.0121	0.0063
277	0.3605	0.3522	0.3256	0.3223	0.3166		277	0.0356	0.009	0.0057
278	0.3642	0.3568	0.3305	0.3284	0.323		278	0.0338	0.0075	0.0054
279	0.3702	0.3625	0.3364	0.3341	0.3283		279	0.0342	0.0081	0.0058
280	0.3781	0.3699	0.3422	0.3392	0.3333		280	0.0366	0.0089	0.0059
281	0.3882	0.3795	0.3512	0.3445	0.3378		281	0.0417	0.0134	0.0067
282	0.3995	0.3895	0.3592	0.3488	0.3418		282	0.0477	0.0174	0.007
283	0.4138	0.4015	0.3685	0.3535	0.3456		283	0.0559	0.0229	0.0079
284	0.4272	0.413	0.3778	0.3571	0.3484		284	0.0646	0.0294	0.0087
285	0.4418	0.4253	0.387	0.36	0.3509		285	0.0744	0.0361	0.0091
286	0.4591	0.4402	0.3971	0.3627	0.3519		286	0.0883	0.0452	0.0108
287	0.476	0.4536	0.4073	0.364	0.3526		287	0.101	0.0547	0.0114
288	0.4951	0.4684	0.418	0.3651	0.3519		288	0.1165	0.0661	0.0132
289	0.5131	0.4831	0.4284	0.3653	0.3506		289	0.1325	0.0778	0.0147
290	0.5318	0.4977	0.438	0.3655	0.3489		290	0.1488	0.0891	0.0166
291	0.5517	0.514	0.4485	0.3639	0.3461		291	0.1679	0.1024	0.0178
292	0.571	0.5296	0.4582	0.3629	0.3428		292	0.1868	0.1154	0.0201
293	0.5926	0.546	0.4691	0.3605	0.3389		293	0.2071	0.1302	0.0216
294	0.6121	0.561	0.4791	0.3588	0.3355		294	0.2255	0.1436	0.0233
295	0.6342	0.5776	0.4898	0.3564	0.3306		295	0.247	0.1592	0.0258
296	0.6537	0.593	0.4994	0.3539	0.3265		296	0.2665	0.1729	0.0274
297	0.673	0.6083	0.5093	0.3514	0.322		297	0.2863	0.1873	0.0294
298	0.6951	0.6246	0.5192	0.3488	0.3178		298	0.3068	0.2014	0.031
299	0.715	0.6405	0.5295	0.3467	0.3137		299	0.3268	0.2158	0.033
300	0.7357	0.6574	0.5404	0.3447	0.3092		300	0.3482	0.2312	0.0355
301	0.7547	0.6728	0.5487	0.3424	0.3061		301	0.3667	0.2426	0.0363
302	0.773	0.6865	0.5587	0.3411	0.3026		302	0.3839	0.2561	0.0385
303	0.7914	0.7013	0.5684	0.34	0.2999		303	0.4014	0.2685	0.0401
304	0.8088	0.7139	0.5773	0.3397	0.2978		304	0.4161	0.2795	0.0419
305	0.826	0.7283	0.5862	0.3384	0.2959		305	0.4324	0.2903	0.0425
306	0.84	0.7405	0.5944	0.3383	0.2946		306	0.4459	0.2998	0.0437
307	0.8559	0.753	0.6033	0.3391	0.2939		307	0.4591	0.3094	0.0452
308	0.8695	0.7637	0.6103	0.3399	0.2933		308	0.4704	0.317	0.0466
309	0.882	0.7732	0.6172	0.3411	0.2939		309	0.4793	0.3233	0.0472
310	0.8937	0.7848	0.625	0.3421	0.2947		310	0.4901	0.3303	0.0474
311	0.9039	0.7935	0.631	0.3434	0.2948		311	0.4987	0.3362	0.0486
312	0.9142	0.801	0.6368	0.3448	0.2957		312	0.5053	0.3411	0.0491
313	0.9218	0.8073	0.6412	0.3462	0.2968		313	0.5105	0.3444	0.0494
314	0.9274	0.8129	0.6448	0.3476	0.2972		314	0.5157	0.3476	0.0504
315	0.932	0.8158	0.6463	0.3472	0.2982		315	0.5176	0.3481	0.049
316	0.9324	0.8162	0.6469	0.3483	0.299		316	0.5172	0.3479	0.0493
317	0.9297	0.8159	0.647	0.3486	0.2994		317	0.5165	0.3476	0.0492
318	0.9286	0.8134	0.6441	0.3479	0.2997		318	0.5137	0.3444	0.0482
319	0.925	0.8105	0.6424	0.3472	0.299		319	0.5115	0.3434	0.0482
320	0.9221	0.8065	0.6398	0.3467	0.2989		320	0.5076	0.3409	0.0478
321	0.9093	0.7972	0.6316	0.3425	0.2928		321	0.5044	0.3388	0.0497
322	0.9007	0.789	0.6265	0.3406	0.2907		322	0.4983	0.3358	0.0499
323	0.8916	0.7809	0.6203	0.3373	0.2886		323	0.4923	0.3317	0.0487
324	0.882	0.7728	0.6145	0.3347	0.2867		324	0.4861	0.3278	0.048
325	0.8732	0.7657	0.607	0.3316	0.2835		325	0.4822	0.3235	0.0481
326	0.8608	0.7553	0.5991	0.3269	0.2804		326	0.4749	0.3187	0.0465
327	0.8497	0.747	0.5918	0.3228	0.2764		327	0.4706	0.3154	0.0464
328	0.8394	0.7373	0.5845	0.3174	0.2718		328	0.4655	0.3127	0.0456
329	0.8294	0.7265	0.575	0.312	0.2666		329	0.4599	0.3084	0.0454
330	0.8162	0.7161	0.5666	0.305	0.2607		330	0.4554	0.3059	0.0443
331	0.8056	0.7063	0.5577	0.2993	0.2546		331	0.4517	0.3031	0.0447
332	0.7923	0.6939	0.5473	0.2926	0.248		332	0.4459	0.2993	0.0446
333	0.7811	0.6834	0.5384	0.286	0.2417		333	0.4417	0.2967	0.0443
334	0.767	0.6714	0.5277	0.2786	0.2348		334	0.4366	0.2929	0.0438
335	0.754	0.6585	0.5183	0.2722	0.2289		335	0.4296	0.2894	0.0433
336	0.7413	0.6474	0.5079	0.2663	0.2228		336	0.4246	0.2851	0.0435
337	0.7272	0.6346	0.4982	0.2607	0.2176		337	0.417	0.2806	0.0431
338	0.7124	0.6221	0.488	0.2552	0.2125		338	0.4096	0.2755	0.0427
339	0.6964	0.609	0.4768	0.2503	0.2083		339	0.4007	0.2685	0.042
340	0.6827	0.5968	0.4679	0.2469	0.205		340	0.3918	0.2629	0.0419
341	0.6656	0.5828	0.4581	0.2438	0.2026		341	0.3802	0.2555	0.0412
342	0.6501	0.5699	0.4486	0.2418	0.2016		342	0.3683	0.247	0.0402
343	0.6339	0.5559	0.4391	0.2404	0.2015		343	0.3544	0.2376	0.0389
344	0.6176	0.5455	0.4306	0.2403	0.2022		344	0.3433	0.2284	0.0381
345	0.6007	0.5311	0.4216	0.2408	0.2039		345	0.3272	0.2177	0.0369
346	0.5845	0.5196	0.4135	0.2424	0.2065		346	0.3131	0.207	0.0359
347	0.5675	0.5067	0.4055	0.2446	0.2102		347	0.2965	0.1953	0.0344
348	0.5508	0.4943	0.3992	0.248	0.215		348	0.2793	0.1842	0.033
349	0.5361	0.483	0.3917	0.2517	0.2198		349	0.2632	0.1719	0.0319
350	0.5175	0.4706	0.3847	0.2567	0.2265		350	0.2441	0.1582	0.0302
351	0.5021	0.4592	0.3786	0.2617	0.2332		351	0.226	0.1454	0.0285
352	0.4855	0.4475	0.3727	0.2683	0.242		352	0.2055	0.1307	0.0263
353	0.4702	0.4372	0.3673	0.2752	0.2492		353	0.188	0.1181	0.026
354	0.454	0.4268	0.362	0.2822	0.2584		354	0.1684	0.1036	0.0238
355	0.4448	0.421	0.3591	0.2868	0.264		355	0.157	0.0951	0.0228
356	0.4191	0.4032	0.3525	0.3006	0.2813		356	0.1219	0.0712	0.0193
357	0.4023	0.3935	0.3493	0.31	0.293		357	0.1005	0.0563	0.017
358	0.3858	0.383	0.3446	0.3203	0.3056		358	0.0774	0.039	0.0147
359	0.3721	0.3737	0.341	0.3309	0.3181		359	0.0556	0.0229	0.0128
360	0.3557	0.3643	0.338	0.3438	0.3322		360	0.0321	0.0058	0.0116
361	0.3407	0.356	0.3361	0.3555	0.3456		361	0.0104	-0.0095	0.0099
362	0.3256	0.3473	0.3325	0.3683	0.3613		362	-0.014	-0.0288	0.007
363	0.3119	0.3382	0.3314	0.3811	0.3765		363	-0.0383	-0.0451	0.0046
364	0.2977	0.3313	0.3299	0.396	0.3936		364	-0.0623	-0.0637	0.0024
365	0.2848	0.3247	0.3294	0.41	0.4101		365	-0.0854	-0.0807	-0.0001
366	0.2713	0.3166	0.3289	0.4266	0.4293		366	-0.1127	-0.1004	-0.0027
367	0.2585	0.3104	0.3286	0.4426	0.4466		367	-0.1362	-0.118	-0.004
368	0.2457	0.3044	0.3303	0.4588	0.466		368	-0.1616	-0.1357	-0.0072
369	0.2337	0.2984	0.3317	0.4763	0.4861		369	-0.1877	-0.1544	-0.0098
370	0.2212	0.2929	0.3326	0.4957	0.5081		370	-0.2152	-0.1755	-0.0124
371	0.2102	0.2883	0.335	0.5144	0.528		371	-0.2397	-0.193	-0.0136
372	0.1985	0.2833	0.3378	0.5355	0.5529		372	-0.2696	-0.2151	-0.0174
373	0.1878	0.2791	0.3408	0.5545	0.5747		373	-0.2956	-0.2339	-0.0202
374	0.1769	0.275	0.3437	0.5778	0.5989		374	-0.3239	-0.2552	-0.0211
375	0.1674	0.272	0.3484	0.5985	0.623		375	-0.351	-0.2746	-0.0245
376	0.1571	0.2688	0.3529	0.623	0.6511		376	-0.3823	-0.2982	-0.0281
377	0.1484	0.2661	0.3581	0.6442	0.6753		377	-0.4092	-0.3172	-0.0311
378	0.1386	0.2637	0.3649	0.6707	0.703		378	-0.4393	-0.3381	-0.0323
379	0.1308	0.2619	0.3701	0.6955	0.7317		379	-0.4698	-0.3616	-0.0362
380	0.1224	0.2607	0.3769	0.7223	0.7603		380	-0.4996	-0.3834	-0.038
381	0.1146	0.2598	0.3842	0.7471	0.788		381	-0.5282	-0.4038	-0.0409
382	0.1071	0.2592	0.3922	0.7756	0.8185		382	-0.5593	-0.4263	-0.0429
383	0.1006	0.2591	0.4006	0.8034	0.8491		383	-0.59	-0.4485	-0.0457
384	0.0934	0.2591	0.4093	0.8338	0.8829		384	-0.6238	-0.4736	-0.0491
385	0.0874	0.2598	0.4182	0.8613	0.9123		385	-0.6525	-0.4941	-0.051
386	0.0812	0.2607	0.4275	0.8925	0.9455		386	-0.6848	-0.518	-0.053
387	0.0754	0.2615	0.4371	0.9213	0.9789		387	-0.7174	-0.5418	-0.0576
388	0.0699	0.2632	0.4479	0.9524	1.012		388	-0.7488	-0.5641	-0.0596
389	0.0652	0.2644	0.4578	0.9812	1.0442		389	-0.7798	-0.5864	-0.063
390	0.0599	0.2664	0.4686	1.0154	1.0786		390	-0.8122	-0.61	-0.0632
391	0.0557	0.2684	0.4796	1.0436	1.112		391	-0.8436	-0.6324	-0.0684
392	0.051	0.271	0.4906	1.0751	1.1466		392	-0.8756	-0.656	-0.0715
393	0.0472	0.2734	0.5009	1.1066	1.1782		393	-0.9048	-0.6773	-0.0716
394	0.0426	0.2762	0.5137	1.1387	1.2164		394	-0.9402	-0.7027	-0.0777
395	0.0393	0.2789	0.5244	1.1684	1.2434		395	-0.9645	-0.719	-0.075
396	0.036	0.2821	0.5368	1.2052	1.28		396	-0.9979	-0.7432	-0.0748
397	0.033	0.2851	0.5478	1.2347	1.3131		397	-1.028	-0.7653	-0.0784
398	0.0301	0.2883	0.5607	1.2625	1.348		398	-1.0597	-0.7873	-0.0855
399	0.0273	0.2914	0.5726	1.2954	1.3881		399	-1.0967	-0.8155	-0.0927
400	0.0249	0.2949	0.5852	1.3284	1.4225		400	-1.1276	-0.8373	-0.0941
401	0.0223	0.2979	0.596	1.3598	1.4489		401	-1.151	-0.8529	-0.0891
402	0.0198	0.3018	0.6087	1.392	1.4823		402	-1.1805	-0.8736	-0.0903
403	0.0177	0.3054	0.6211	1.4258	1.5182		403	-1.2128	-0.8971	-0.0924
404	0.016	0.3082	0.6318	1.4482	1.5502		404	-1.242	-0.9184	-0.102
405	0.0141	0.312	0.6433	1.4806	1.5765		405	-1.2645	-0.9332	-0.0959
406	0.0126	0.315	0.6539	1.5039	1.6062		406	-1.2912	-0.9523	-0.1023
407	0.0109	0.3184	0.6653	1.5304	1.6335		407	-1.3151	-0.9682	-0.1031
408	0.0098	0.3214	0.6747	1.5608	1.6586		408	-1.3372	-0.9839	-0.0978
409	0.0086	0.3243	0.6846	1.5811	1.692		409	-1.3677	-1.0074	-0.1109
410	0.0073	0.3266	0.693	1.6068	1.7101		410	-1.3835	-1.0171	-0.1033
411	0.0065	0.3288	0.7018	1.632	1.7361		411	-1.4073	-1.0343	-0.1041
412	0.0055	0.3309	0.7092	1.6496	1.7518		412	-1.4209	-1.0426	-0.1022
413	0.0046	0.3326	0.717	1.664	1.776		413	-1.4434	-1.059	-0.112
414	0.0044	0.3339	0.7201	1.6733	1.7789		414	-1.445	-1.0588	-0.1056
415	0.0025	0.3357	0.7288	1.6951	1.8038		415	-1.4681	-1.075	-0.1087
416	0.0017	0.3366	0.7338	1.7125	1.8225		416	-1.4859	-1.0887	-0.11
417	0.0011	0.337	0.7379	1.7227	1.8328		417	-1.4958	-1.0949	-0.1101
418	0.0007	0.3377	0.7414	1.7279	1.8365		418	-1.4988	-1.0951	-0.1086
419	0	0.3378	0.7441	1.7376	1.8464		419	-1.5086	-1.1023	-0.1088
420	-0.0005	0.3372	0.7462	1.7365	1.8571		420	-1.5199	-1.1109	-0.1206
421	-0.0012	0.337	0.7474	1.7464	1.8526		421	-1.5156	-1.1052	-0.1062
422	-0.0014	0.3361	0.7473	1.7395	1.8559		422	-1.5198	-1.1086	-0.1164
423	-0.0019	0.335	0.7464	1.7379	1.8515		423	-1.5165	-1.1051	-0.1136
424	-0.0023	0.3333	0.7452	1.743	1.8555		424	-1.5222	-1.1103	-0.1125
425	-0.0025	0.3312	0.7426	1.7319	1.8395		425	-1.5083	-1.0969	-0.1076
426	-0.0029	0.3288	0.7397	1.7309	1.8364		426	-1.5076	-1.0967	-0.1055
427	-0.0033	0.326	0.735	1.7166	1.8228		427	-1.4968	-1.0878	-0.1062
428	-0.0035	0.3236	0.7308	1.7069	1.8093		428	-1.4857	-1.0785	-0.1024
429	-0.0038	0.32	0.7243	1.6945	1.7873		429	-1.4673	-1.063	-0.0928
430	-0.0039	0.3166	0.718	1.6782	1.7813		430	-1.4647	-1.0633	-0.1031
431	-0.004	0.3124	0.7107	1.6602	1.7576		431	-1.4452	-1.0469	-0.0974
432	-0.0044	0.308	0.7021	1.64	1.7322		432	-1.4242	-1.0301	-0.0922
433	-0.0045	0.3036	0.6932	1.6212	1.7166		433	-1.413	-1.0234	-0.0954
434	-0.0047	0.2987	0.6837	1.6014	1.6915		434	-1.3928	-1.0078	-0.0901
435	-0.0049	0.2939	0.6736	1.5767	1.6615		435	-1.3676	-0.9879	-0.0848
436	-0.0051	0.2884	0.6619	1.5527	1.6326		436	-1.3442	-0.9707	-0.0799
437	-0.0052	0.283	0.6509	1.5249	1.6057		437	-1.3227	-0.9548	-0.0808
438	-0.0053	0.2772	0.6381	1.4941	1.5719		438	-1.2947	-0.9338	-0.0778
439	-0.0056	0.2707	0.6246	1.463	1.5401		439	-1.2694	-0.9155	-0.0771
440	-0.0057	0.2651	0.6119	1.4339	1.5063		440	-1.2412	-0.8944	-0.0724
441	-0.0055	0.2583	0.5971	1.3981	1.469		441	-1.2107	-0.8719	-0.0709
442	-0.0057	0.2518	0.5834	1.3656	1.4369		442	-1.1851	-0.8535	-0.0713
443	-0.0058	0.2449	0.5682	1.3306	1.3969		443	-1.152	-0.8287	-0.0663
444	-0.0058	0.2379	0.5522	1.2937	1.3598		444	-1.1219	-0.8076	-0.0661
445	-0.0058	0.231	0.537	1.2589	1.3194		445	-1.0884	-0.7824	-0.0605
446	-0.0059	0.2237	0.5209	1.2201	1.2789		446	-1.0552	-0.758	-0.0588
447	-0.006	0.2171	0.5057	1.1854	1.2418		447	-1.0247	-0.7361	-0.0564
448	-0.006	0.2093	0.4883	1.1446	1.1965		448	-0.9872	-0.7082	-0.0519
449	-0.0062	0.2018	0.4709	1.1038	1.1542		449	-0.9524	-0.6833	-0.0504
450	-0.0062	0.195	0.4556	1.0685	1.1155		450	-0.9205	-0.6599	-0.047
451	-0.0061	0.1872	0.4378	1.0263	1.0707		451	-0.8835	-0.6329	-0.0444
452	-0.0061	0.1803	0.4219	0.9901	1.0312		452	-0.8509	-0.6093	-0.0411
453	-0.0062	0.1728	0.4048	0.9499	0.9886		453	-0.8158	-0.5838	-0.0387
454	-0.0061	0.1651	0.3868	0.9079	0.9439		454	-0.7788	-0.5571	-0.036
455	-0.0062	0.1583	0.3713	0.8715	0.9053		455	-0.747	-0.534	-0.0338
456	-0.0061	0.1511	0.3544	0.8324	0.8635		456	-0.7124	-0.5091	-0.0311
457	-0.0062	0.1442	0.3385	0.7952	0.824		457	-0.6798	-0.4855	-0.0288
458	-0.0062	0.1371	0.322	0.7565	0.7828		458	-0.6457	-0.4608	-0.0263
459	-0.0063	0.1301	0.3056	0.7185	0.7418		459	-0.6117	-0.4362	-0.0233
460	-0.0064	0.1236	0.2907	0.6832	0.7041		460	-0.5805	-0.4134	-0.0209
461	-0.0065	0.1168	0.2747	0.6464	0.6648		461	-0.548	-0.3901	-0.0184
462	-0.0065	0.1109	0.2609	0.6139	0.6297		462	-0.5188	-0.3688	-0.0158
463	-0.0068	0.104	0.2452	0.5773	0.5905		463	-0.4865	-0.3453	-0.0132
464	-0.007	0.0978	0.2305	0.5431	0.5533		464	-0.4555	-0.3228	-0.0102
465	-0.007	0.0923	0.2175	0.5131	0.5213		465	-0.429	-0.3038	-0.0082
466	-0.0072	0.0862	0.2032	0.4795	0.4856		466	-0.3994	-0.2824	-0.0061
467	-0.0073	0.081	0.1909	0.4507	0.4551		467	-0.3741	-0.2642	-0.0044
468	-0.0073	0.0756	0.1782	0.4212	0.4233		468	-0.3477	-0.2451	-0.0021
469	-0.0073	0.0701	0.1653	0.3913	0.3916		469	-0.3215	-0.2263	-0.0003
470	-0.0074	0.0657	0.1544	0.3658	0.3647		470	-0.299	-0.2103	0.0011
471	-0.0074	0.0608	0.1431	0.3393	0.3367		471	-0.2759	-0.1936	0.0026
472	-0.0073	0.056	0.1316	0.3126	0.3087		472	-0.2527	-0.1771	0.0039
473	-0.0074	0.0519	0.1219	0.2899	0.2848		473	-0.2329	-0.1629	0.0051
474	-0.0072	0.0476	0.1118	0.2664	0.2602		474	-0.2126	-0.1484	0.0062
475	-0.0073	0.0439	0.1025	0.245	0.2376		475	-0.1937	-0.1351	0.0074
476	-0.0072	0.0399	0.0931	0.2229	0.2143		476	-0.1744	-0.1212	0.0086
477	-0.0071	0.0361	0.0842	0.2023	0.1925		477	-0.1564	-0.1083	0.0098
478	-0.0071	0.0328	0.076	0.1837	0.1728		478	-0.14	-0.0968	0.0109
479	-0.0071	0.0293	0.0679	0.1645	0.1527		479	-0.1234	-0.0848	0.0118
480	-0.007	0.0262	0.0604	0.1469	0.1342		480	-0.108	-0.0738	0.0127
481	-0.007	0.0234	0.0536	0.1313	0.1178		481	-0.0944	-0.0642	0.0135
482	-0.0069	0.0206	0.0467	0.1153	0.1011		482	-0.0805	-0.0544	0.0142
483	-0.007	0.018	0.0406	0.101	0.0861		483	-0.0681	-0.0455	0.0149
484	-0.007	0.0157	0.0352	0.0885	0.0728		484	-0.0571	-0.0376	0.0157
485	-0.007	0.0135	0.0299	0.0761	0.0598		485	-0.0463	-0.0299	0.0163
486	-0.007	0.0116	0.0251	0.0651	0.0483		486	-0.0367	-0.0232	0.0168
487	-0.007	0.0099	0.0212	0.0558	0.0384		487	-0.0285	-0.0172	0.0174
488	-0.007	0.0082	0.0173	0.0469	0.0289		488	-0.0207	-0.0116	0.018
489	-0.007	0.0068	0.014	0.0391	0.0207		489	-0.0139	-0.0067	0.0184
490	-0.007	0.0056	0.0112	0.0326	0.0138		490	-0.0082	-0.0026	0.0188
491	-0.007	0.0045	0.0086	0.0265	0.0074		491	-0.0029	0.0012	0.0191
492	-0.007	0.0037	0.0065	0.0218	0.0024		492	0.0013	0.0041	0.0194
493	-0.0071	0.0028	0.0044	0.0171	-0.0026		493	0.0054	0.007	0.0197
494	-0.007	0.0021	0.0028	0.0133	-0.0068		494	0.0089	0.0096	0.0201
495	-0.0071	0.0016	0.0015	0.0102	-0.01		495	0.0116	0.0115	0.0202
496	-0.0071	0.0011	0.0001	0.0072	-0.0132		496	0.0143	0.0133	0.0204
497	-0.0071	0.0005	-0.001	0.0047	-0.0159		497	0.0164	0.0149	0.0206
498	-0.0071	0.0001	-0.0019	0.0027	-0.018		498	0.0181	0.0161	0.0207
499	-0.0071	-0.0002	-0.0027	0.0008	-0.0201		499	0.0199	0.0174	0.0209
500	-0.0071	-0.0005	-0.0034	-0.0009	-0.0219		500	0.0214	0.0185	0.021
501	-0.007	-0.0007	-0.0039	-0.0022	-0.0234		501	0.0227	0.0195	0.0212
502	-0.007	-0.0009	-0.0044	-0.0033	-0.0246		502	0.0237	0.0202	0.0213
503	-0.007	-0.0011	-0.0049	-0.0044	-0.0258		503	0.0247	0.0209	0.0214
504	-0.007	-0.0013	-0.0053	-0.0052	-0.0266		504	0.0253	0.0213	0.0214
505	-0.007	-0.0015	-0.0056	-0.0059	-0.0274		505	0.0259	0.0218	0.0215
506	-0.007	-0.0016	-0.0059	-0.0065	-0.0282		506	0.0266	0.0223	0.0217
507	-0.007	-0.0017	-0.0062	-0.0071	-0.0288		507	0.0271	0.0226	0.0217
508	-0.007	-0.0018	-0.0064	-0.0076	-0.0293		508	0.0275	0.0229	0.0217
509	-0.007	-0.0018	-0.0065	-0.008	-0.0297		509	0.0279	0.0232	0.0217
510	-0.007	-0.0018	-0.0067	-0.0084	-0.0302		510	0.0284	0.0235	0.0218
511	-0.007	-0.002	-0.0068	-0.0087	-0.0305		511	0.0285	0.0237	0.0218
512	-0.007	-0.002	-0.0069	-0.009	-0.0308		512	0.0288	0.0239	0.0218
513	-0.0071	-0.0021	-0.007	-0.0093	-0.031		513	0.0289	0.024	0.0217
514	-0.0071	-0.0021	-0.0071	-0.0095	-0.0313		514	0.0292	0.0242	0.0218
515	-0.0071	-0.0022	-0.0071	-0.0097	-0.0315		515	0.0293	0.0244	0.0218
516	-0.007	-0.0022	-0.0072	-0.0098	-0.0316		516	0.0294	0.0244	0.0218
517	-0.007	-0.0022	-0.0073	-0.01	-0.0318		517	0.0296	0.0245	0.0218
518	-0.007	-0.0023	-0.0073	-0.0101	-0.0319		518	0.0296	0.0246	0.0218
519	-0.007	-0.0023	-0.0074	-0.0101	-0.0321		519	0.0298	0.0247	0.022
520	-0.007	-0.0023	-0.0074	-0.0103	-0.0322		520	0.0299	0.0248	0.0219
521	-0.007	-0.0023	-0.0074	-0.0104	-0.0323		521	0.03	0.0249	0.0219
522	-0.0071	-0.0024	-0.0075	-0.0104	-0.0324		522	0.03	0.0249	0.022
523	-0.007	-0.0023	-0.0075	-0.0105	-0.0324		523	0.0301	0.0249	0.0219
524	-0.007	-0.0024	-0.0075	-0.0106	-0.0325		524	0.0301	0.025	0.0219
525	-0.007	-0.0025	-0.0075	-0.0106	-0.0326		525	0.0301	0.0251	0.022
526	-0.007	-0.0025	-0.0076	-0.0107	-0.0326		526	0.0301	0.025	0.0219
527	-0.0071	-0.0025	-0.0076	-0.0107	-0.0327		527	0.0302	0.0251	0.022
528	-0.007	-0.0025	-0.0076	-0.0107	-0.0327		528	0.0302	0.0251	0.022
529	-0.0071	-0.0025	-0.0076	-0.0108	-0.0328		529	0.0303	0.0252	0.022
530	-0.0072	-0.0025	-0.0076	-0.0108	-0.0327		530	0.0302	0.0251	0.0219
531	-0.007	-0.0024	-0.0076	-0.0109	-0.0328		531	0.0304	0.0252	0.0219
532	-0.0071	-0.0024	-0.0075	-0.0109	-0.0328		532	0.0304	0.0253	0.0219
533	-0.0071	-0.0024	-0.0075	-0.0109	-0.0329		533	0.0305	0.0254	0.022
534	-0.007	-0.0025	-0.0076	-0.0109	-0.0329		534	0.0304	0.0253	0.022
535	-0.007	-0.0025	-0.0076	-0.0109	-0.0329		535	0.0304	0.0253	0.022
536	-0.007	-0.0025	-0.0076	-0.0109	-0.0329		536	0.0304	0.0253	0.022
537	-0.007	-0.0025	-0.0076	-0.0109	-0.0329		537	0.0304	0.0253	0.022
538	-0.007	-0.0026	-0.0076	-0.011	-0.0329		538	0.0303	0.0253	0.0219
539	-0.007	-0.0026	-0.0076	-0.0109	-0.0329		539	0.0303	0.0253	0.022
540	-0.007	-0.0025	-0.0076	-0.0109	-0.0329		540	0.0304	0.0253	0.022
541	-0.0071	-0.0026	-0.0076	-0.011	-0.033		541	0.0304	0.0254	0.022
542	-0.0072	-0.0025	-0.0076	-0.011	-0.033		542	0.0305	0.0254	0.022
543	-0.0072	-0.0025	-0.0076	-0.0111	-0.0332		543	0.0307	0.0256	0.0221
544	-0.0072	-0.0026	-0.0077	-0.0111	-0.0334		544	0.0308	0.0257	0.0223
545	-0.0073	-0.0025	-0.0076	-0.0112	-0.0335		545	0.031	0.0259	0.0223
546	-0.0073	-0.0026	-0.0076	-0.0112	-0.0336		546	0.031	0.026	0.0224
547	-0.0072	-0.0026	-0.0077	-0.0113	-0.0337		547	0.0311	0.026	0.0224
548	-0.0073	-0.0026	-0.0076	-0.0113	-0.0337		548	0.0311	0.0261	0.0224
549	-0.0073	-0.0026	-0.0076	-0.0113	-0.0336		549	0.031	0.026	0.0223
550	-0.0072	-0.0026	-0.0076	-0.0113	-0.0334		550	0.0308	0.0258	0.0221

## Sheet: Sheet1
Conc.	0.04	0.06	0.08	0.1
pH 12	0.0402	0.0826	0.1452	0.1657
pH 11	0.5414	0.8517	1.1636	1.4565
pH 10.5	0.7798	1.2124	1.6374	2.037
